# Supplementary material for: Infection experiments with novel Piscine orthoreovirus from rainbow trout (Oncorhynchus mykiss) in salmonids
Source: PLoS One. 2017 Jul 5;12(7):e0180293. doi: 10.1371/journal.pone.0180293 (PMC5497981; doi:10.1371/journal.pone.0180293)
Supplement: S1 Data file — (XLSX) [file pone.0180293.s008.xlsx]

## Sheet: Trial 1 design
			WPC	0	1	2	4	6	8
		Behandling	Total # Fisk	FW
Tank 1	Rainbow trout	Injected	20	4*	4	4	4	4	4
		Cohab	20		4	4	4	4	4
Tank 2	A. salmon	Injected	20	4*	4	4	4	4	4
		Cohab	20		4	4	4	4	4
				* Sampled prior to infection as naïve controls

## Sheet: Analysis PRV-Om RT 1A
WPC	Group	Running #	PRV-Om blood	Mean
0	RT-naive	0-1	No Ct
0	RT-naive	0-2	No Ct
0	RT-naive	0-3	No Ct
1	RT-Shedder	1-1s	28.34
1	RT-Shedder	1-2s	28.83
1	RT-Shedder	1-3s	28.78
1	RT-Shedder	1-4s	27.13	28.27
1	RT-Cohab	1-1	No Ct
1	RT-Cohab	1-2	No Ct
1	RT-Cohab	1-3	No Ct
1	RT-Cohab	1-4	No Ct
2	RT-Shedder	2-1s	25.68
2	RT-Shedder	2-2s	24.07
2	RT-Shedder	2-3s	25.2
2	RT-Shedder	2-4s	23.36	24.5775
2	RT-Cohab	2-1	No Ct
2	RT-Cohab	2-2	No Ct
2	RT-Cohab	2-3	No Ct
2	RT-Cohab	2-4	No Ct
WPC	Group	Running #	PRV-Om blood	Mean	PRV-Om heart	Mean	PRV-Om spleen	Mean	PRV-Om head kidney	Mean
4	RT-Shedder	4-1s	15.95		21		19		20
4	RT-Shedder	4-2s	16.72		23		20		24
4	RT-Shedder	4-3s	15.48		23		19		22
4	RT-Shedder	4-4s	15.88	16.0075	35	25.5	21	19.75	22	22
4	RT-Cohab	4-1	No Ct
4	RT-Cohab	4-2	37.74
4	RT-Cohab	4-3	No Ct
4	RT-Cohab	4-4	No Ct	37.74
6	RT-Shedder	6-1s	19.58
6	RT-Shedder	6-2s	27.33
6	RT-Shedder	6-3s	19.92
6	RT-Shedder	6-4s	30.26	24.2725
6	RT-Cohab	6-1	No Ct
6	RT-Cohab	6-2	36.44
6	RT-Cohab	6-3	No Ct
6	RT-Cohab	6-4	38.59	37.515
WPC	Group	Running #	PRV-Om blood	Mean	PRV-Om heart	Mean	PRV-Om spleen	Mean	PRV-Om head kidney	Mean
8	RT-Shedder	8-1s	31.69		29		32		36
8	RT-Shedder	8-2s	31.47		39		33		39
8	RT-Shedder	8-3s	32.18		28		33		35
				31.78		32		32.6667		36.6667
8	RT-Cohab	8-1	29.08		38		32		35
8	RT-Cohab	8-2	28.36		39		32		37
8	RT-Cohab	8-3	35.9		No Ct		39		39
8	RT-Cohab	8-4	35.95		No Ct		No Ct		No Ct
8	RT-Cohab	8-5	27.84		25		29		34
				31.426		34		33		36.25

## Sheet:  Analysis PRV-Om SS 1B
WPC	Group	Running #	qPCR Virus y	Mean Ct
0	SS-Ctr	0-1	No Ct
0	SS-Ctr	0-2	No Ct
0	SS-Ctr	0-3	No Ct
1	SS-Shed	1-1s	No Ct
1	SS-Shed	1-2s	28.59
1	SS-Shed	1-3s	33.99
1	SS-Shed	1-4s	32.43	31.67
1	SS-Cohab	1-1	No Ct
1	SS-Cohab	1-2	No Ct
1	SS-Cohab	1-3	No Ct
1	SS-Cohab	1-4	No Ct
2	SS-Shed	2-1s	23.72
2	SS-Shed	2-2s	24.85
2	SS-Shed	2-3s	25.01
2	SS-Shed	2-4s	27.1	25.6533
2	SS-Cohab	2-1	No Ct
2	SS-Cohab	2-2	No Ct
2	SS-Cohab	2-3	No Ct
2	SS-Cohab	2-4	No Ct
4	SS-Shed	4-1s	25.4
4	SS-Shed	4-2s	24.26
4	SS-Shed	4-3s	23.31
4	SS-Shed	4-4s	23.41	23.66
4	SS-Cohab	4-1	No Ct
4	SS-Cohab	4-2	No Ct
4	SS-Cohab	4-3	No Ct
4	SS-Cohab	4-4	No Ct
6	SS-Shed	6-1s	19.13
6	SS-Shed	6-2s	20.19
6	SS-Shed	6-3s	22.56	20.6267
6	SS-Cohab	6-1	No Ct
6	SS-Cohab	6-2	No Ct
6	SS-Cohab	6-3	No Ct
8	SS-Shed	8-1s	20.03
8	SS-Shed	8-2s	25.12
				22.575
8	SS-Cohab	8-1	35.68
8	SS-Cohab	8-2	No Ct
8	SS-Cohab	8-3	No Ct
8	SS-Cohab	8-4	No Ct	35.68
