# Supplementary material for: Infection experiments with novel Piscine orthoreovirus from rainbow trout (Oncorhynchus mykiss) in salmonids
Source: PLoS One. 2017 Jul 5;12(7):e0180293. doi: 10.1371/journal.pone.0180293 (PMC5497981; doi:10.1371/journal.pone.0180293)
Supplement: S2 Data file — (XLSX) [file pone.0180293.s009.xlsx]

## Sheet: Trial 2 PRV-Om Blood
Journal Nr	Sample nr	Weeks post infection	Infection category	Positive/Negative	Stress test	Ct value	Mean	Pos
2015-4566	54	1	Injected	Positive		30.5	32.76	5/5
2015-4566	55	1	Injected	Positive		35.2
2015-4566	56	1	Injected	Positive		31.7
2015-4566	57	1	Injected	Positive		33.4
2015-4566	58	1	Injected	Positive		33
2015-4566	59	2	Injected	Positive		25.6	24.92	5/5
2015-4566	60	2	Injected	Positive		25.2
2015-4566	61	2	Injected	Positive		22.8
2015-4566	62	2	Injected	Positive		25.5
2015-4566	63	2	Injected	Positive		25.5
2015-4566	64	3	Injected	Positive		24	23.64	5/5
2015-4566	65	3	Injected	Positive		22.4
2015-4566	66	3	Injected	Positive		22.6
2015-4566	67	3	Injected	Positive		22.5
2015-4566	68	3	Injected	Positive		26.7
2015-4566	99	4	Injected	Positive		28	27.36	5/5
2015-4566	100	4	Injected	Positive		25.5
2015-4566	101	4	Injected	Positive		26.4
2015-4566	102	4	Injected	Positive		26.9
2015-4566	103	4	Injected	Positive		30
2015-4566	199	4	cohab	Positive		No Ct	33.2	4/5
2015-4566	200	4	cohab	Positive		35.5
2015-4566	201	4	cohab	Positive		36.2
2015-4566	202	4	cohab	Positive		35.2
2015-4566	203	4	cohab	Positive		25.9
4566	109-3	4		Negative		No Ct		0/10
4566	110-3	4		Negative		No Ct
4566	111-3	4		Negative		No Ct
4566	112-3	4		Negative		No Ct
4566	113-3	4		Negative		No Ct
4566	114-3	4		Negative		No Ct
4566	115-3	4		Negative		No Ct
4566	116-3	4		Negative		No Ct
4566	117-3	4		Negative		No Ct
4566	118-3	4		Negative		No Ct
2015-4566	104	6	Injected	Positive		36	35.18	5/5
2015-4566	105	6	Injected	Positive		35.7
2015-4566	106	6	Injected	Positive		33.3
2015-4566	107	6	Injected	Positive		35.4
2015-4566	108	6	Injected	Positive		35.5
2015-4566	204	6	cohab	Positive		No Ct	22.725	4/5
2015-4566	205	6	cohab	Positive		22.2
2015-4566	206	6	cohab	Positive		21.6
2015-4566	207	6	cohab	Positive		24.2
2015-4566	208	6	cohab	Positive		22.9
2015-4566	129	8	Injected	Positive		37.8	37.1667	3/5
2015-4566	130	8	Injected	Positive		35.7
2015-4566	131	8	Injected	Positive		no ct
2015-4566	132	8	Injected	Positive		38
2015-4566	133	8	Injected	Positive		no ct
2015-4566	209	8	cohab	Positive		32.5	30.9	5/5
2015-4566	210	8	cohab	Positive		32.6
2015-4566	211	8	cohab	Positive		26
2015-4566	212	8	cohab	Positive		33.7
2015-4566	213	8	cohab	Positive		29.7
2015-4566	167	10	Injected	Positive		31.5	32.5	2/5
2015-4566	168	10	Injected	Positive		no ct
2015-4566	169	10	Injected	Positive		no ct
2015-4566	170	10	Injected	Positive		no ct
2015-4566	171	10	Injected	Positive		33.5
2015-4566	214	10	cohab	Positive		31.6	32.28	5/5
2015-4566	215	10	cohab	Positive		32
2015-4566	216	10	cohab	Positive		33
2015-4566	217	10	cohab	Positive		34.5
2015-4566	218	10	cohab	Positive		30.3
2015-4566	197	12	Injected	Positive		no ct	35.7	2/5
2015-4566	198	12	Injected	Positive		no ct
2015-4566	202	12	Injected	Positive		34.4
2015-4566	203	12	Injected	Positive		no ct
2015-4566	204	12	Injected	Positive		37
2015-4566	219	12	cohab	Positive	stressed	no ct	28.8	1/5
2015-4566	220	12	cohab	Positive	stressed	no ct
2015-4566	221	12	cohab	Positive	stressed	no ct
2015-4566	222	12	cohab	Positive	stressed	28.8
2015-4566	223	12	cohab	Positive	stressed	no ct
2015-4566	224	12	cohab	Positive		no ct	34.7	2/5
2015-4566	225	12	cohab	Positive		no ct
2015-4566	226	12	cohab	Positive		34.4
2015-4566	227	12	cohab	Positive		no ct
2015-4566	228	12	cohab	Positive		35
2015-4566	182	12		Negative		no ct		0/5
2015-4566	183	12		Negative		no ct
2015-4566	184	12		Negative		no ct
2015-4566	185	12		Negative		no ct
2015-4566	186	12		Negative		no ct
2015-4566	217	14	shedder	Positive		no ct	34.175	2/5
2015-4566	218	14	shedder	Positive		34.57
2015-4566	220	14	shedder	Positive		no ct
2015-4566	222	14	shedder	Positive		no ct
2015-4566	223	14	shedder	Positive		33.78
2015-4566	207	14	cohab	Positive	stressed	31.62	33.7233	3/5
2015-4566	208	14	cohab	Positive	stressed	no ct
2015-4566	209	14	cohab	Positive	stressed	35.46
2015-4566	211	14	cohab	Positive	stressed	no ct
2015-4566	213	14	cohab	Positive	stressed	34.09
2015-4566	219	14	cohab	Positive		34.17	34.51	3/5
2015-4566	221	14	cohab	Positive		33.57
2015-4566	224	14	cohab	Positive		35.79
2015-4566	225	14	cohab	Positive		no ct
2015-4566	226	14	cohab	Positive		no ct
2015-4566	227	14		Negative		no ct		0/5
2015-4566	228	14		Negative		no ct
2015-4566	232	14		Negative		no ct
2015-4566	235	14		Negative		no ct
2015-4566	236	14		Negative		no ct

## Sheet: Trial 2 PRV-Om heart
DTU J.Number	Sample N.	WPC	Infected	Positive/negative	Stress test	CT_heart	Mean	Pos
4566	89-3	4	Cohab	Positive		No Ct	32.03	0.4
4566	90-3	4	Cohab	Positive		34.85
4566	91-3	4	Cohab	Positive		No Ct
4566	92-3	4	Cohab	Positive		No Ct
4566	93-3	4	Cohab	Positive		29.21
4566	99-3	4	Injected	Positive		25.92	24.784	5/5
4566	100-3	4	Injected	Positive		21.19
4566	101-3	4	Injected	Positive		23.29
4566	102-3	4	Injected	Positive		29.21
4566	103-3	4	Injected	Positive		24.31
4566	109-3	4		Negative		No Ct		0/10
4566	110-3	4		Negative		No Ct
4566	111-3	4		Negative		No Ct
4566	112-3	4		Negative		No Ct
4566	113-3	4		Negative		No Ct
4566	114-3	4		Negative		No Ct
4566	115-3	4		Negative		No Ct
4566	116-3	4		Negative		No Ct
4566	117-3	4		Negative		No Ct
4566	118-3	4		Negative		No Ct
4566	94-3	6	Cohab	Positive		No Ct	22.525	0.8
4566	95-3	6	Cohab	Positive		24.02
4566	96-3	6	Cohab	Positive		21.94
4566	97-3	6	Cohab	Positive		22.36
4566	98-3	6	Cohab	Positive		21.78
4566	104-3	6	Injected	Positive		31.47	28.998	5/5
7466	105-3	6	Injected	Positive		27.47
7466	106-3	6	Injected	Positive		24.29
7466	107-3	6	Injected	Positive		31.8
7466	108-3	6	Injected	Positive		29.96
4566	129-3	8	Injected	Positive		36.57	34.2433	0.6
4566	130-3	8	Injected	Positive		No Ct
4566	131-3	8	Injected	Positive		32.66
4566	132-3	8	Injected	Positive		33.5
4566	133-3	8	Injected	Positive		No Ct
4566	134-3	8	Cohab	Positive		29.31	27.966	5/5
4566	135-3	8	Cohab	Positive		24.67
4566	136-3	8	Cohab	Positive		24.35
4566	137-3	8	Cohab	Positive		34.64
4566	138-3	8	Cohab	Positive		26.86
4566	167-3	10	Injected	Positive		No Ct	37.69	0.4
4566	168-3	10	Injected	Positive		39.23
4566	169-3	10	Injected	Positive		No Ct
4566	170-3	10	Injected	Positive		36.15
4566	171-3	10	Injected	Positive		No Ct
4566	172-3	10	Cohab	Positive		31.01	30.356	5/5
4566	173-3	10	Cohab	Positive		23.96
4566	174-3	10	Cohab	Positive		35.32
4566	175-3	10	Cohab	Positive		29.88
4566	176-3	10	Cohab	Positive		31.61
4566	182-3	12		Negative		No Ct		0/5
4566	183-3	12		Negative		No Ct
4566	184-3	12		Negative		No Ct
4566	185-3	12		Negative		No Ct
4566	186-3	12		Negative		No Ct
4566	197-3	12	Injected	Positive		No Ct	36.82	0.4
4566	198-3	12	Injected	Positive		38.14
4566	202-3	12	Injected	Positive		35.5
4566	203-3	12	Injected	Positive		No Ct
4566	204-3	12	Injected	Positive		No Ct
4566	192-3	12	Cohab	Positive	stressed	33.36	32.295	0.4
4566	193-3	12	Cohab	Positive	stressed	No Ct
4566	194-3	12	Cohab	Positive	stressed	No Ct
4566	195-3	12	Cohab	Positive	stressed	31.23
4566	196-3	12	Cohab	Positive	stressed	No Ct
4566	199-3	12	Cohab	Positive		34.56	32.9575	0.8
4566	200-3	12	Cohab	Positive		No Ct
4566	201-3	12	Cohab	Positive		33.74
4566	205-3	12	Cohab	Positive		35.47
4566	206-3	12	Cohab	Positive		28.06
4566	217-3	14	Injected	Positive		No Ct	34.79	0.25
4566	218-3	14	Injected	Positive		No Ct
4566	220-3	14	Injected	Positive		No Ct
4566	222-3	14	Injected	Positive		No Ct
4566	223-3	14	Injected	Positive		34.79
4566	207-3	14	Cohab	Positive	stressed	32.53	33.1733	0.6
4566	208-3	14	Cohab	Positive	stressed	32.18
4566	209-3	14	Cohab	Positive	stressed	34.81
4566	211-3	14	Cohab	Positive	stressed	No Ct
4566	213-3	14	Cohab	Positive	stressed	No Ct
4566	219-3	14	Cohab	Positive		36.48	36.375	0.8
4566	221-3	14	Cohab	Positive		35.73
4566	224-3	14	Cohab	Positive		37.66
4566	225-3	14	Cohab	Positive		No Ct
4566	226-3	14	Cohab	Positive		35.63
4566	227-3	14		Negative		No Ct		0/5
4566	228-3	14		Negative		No Ct
4566	232-3	14		Negative		No Ct
4566	235-3	14		Negative		No Ct
4566	236-3	14		Negative		No Ct

## Sheet: Trial 2 Histopathology
	Histopathology scoring hearts
	Rainbow trout long-term study
	Week no	Challenge category	Neg score	Pos score	Total no examined
	4	Shedder	1	4	5
	4	Cohabitant	5	0	5
	6	Shedder	4	1	5
	6	Cohabitant	4	1	5
	8	Shedder	3	2	5
	8	Cohabitant	0	5	5
	10	Shedder	4	1	5
	10	Cohabitant	1	4	5
	12	Shedder	4	1	5
	12	Cohabitant	3	2	5
	14	Shedder	5	0	5
	14	Cohabitant	2	3	5
