# Supplementary material for: Infection experiments with novel Piscine orthoreovirus from rainbow trout (Oncorhynchus mykiss) in salmonids
Source: PLoS One. 2017 Jul 5;12(7):e0180293. doi: 10.1371/journal.pone.0180293 (PMC5497981; doi:10.1371/journal.pone.0180293)
Supplement: S3 Data file — (XLSX) [file pone.0180293.s010.xlsx]

## Sheet: Experimental setup trial 3
		Trial 2- Long-term Atlantic salmon trial
		Experimental setup
		Uke		0	1	2	3	4	5	6	7	8	9	10	Stresstest 10	11	12	13	14	15	16	Rest
		Behandling	Fish total	FW
	Tank 1	# Fish cohabs	90					8		8		8		8	30		8		8		8	4
	Tank 1	# fish injected	90					8		8		8		8			8		8		8	34
	Tank 1	Stresstested-Cohab*													30		8		8		8	6
	Tank 2	# fish controls	54	8				4		4		4		4	15		4		4		4	3
	Tank 2	Stresstested controls*													15		4		4		4	3
		Total # sampled	234	8				20		20		20		20			32		32		32	50
	Stresstest:	The fish is transfered to a separate tank and kept below 50% oksygen ( 40%) for 4 hours. Stresset fisk is marked in the lower maxilla before being transferred back.

## Sheet: Data file trial 3
		Trial 2- Long-term Atlantic salmon
		WPC0
														PRV-Om
		Group	Sample #	Week	Tank	Fish #	Weight	StD	Gender	HCT	StD	Hg	StD	Ct blood	StD	Ct heart	StD
		Control	0-1	0	M-11	1	30.3		male	52		10.6		No Ct		No Ct
		Control	0-2	0	M-11	2	28.6		female			12		No Ct		No Ct
		Control	0-3	0	M-11	3	33.1		female	60		15.4		No Ct		No Ct
		Control	0-4	0	M-11	4	34.7		male	54		12.4		No Ct		No Ct
		Control	0-5	0	M-11	5	28.5		male	58		11.7		No Ct		No Ct
		Control	0-6	0	M-11	6	32.5		female	56		11.7		No Ct		No Ct
		Control	0-7	0	M-11	7	27.6		female	51		10.4		No Ct		No Ct
		Control	0-8	0	M-11	8	26.6		female	58		10.5		No Ct		No Ct
		Mean/StD					30.2375	2.90612		55.5714	3.35942	11.8375	1.62387
		WPC4
														PRV-Om
		Group	Sample #	Week	Tank	Fish #	Weight	StD	Gender	HCT	StD	Hg	StD	Ct blood	StD	Ct heart	StD
		Cohab	C 4-1-1	4	1	1	55		female	58		13		No Ct		No Ct
		Cohab	C 4-1-2	4	1	2	54.8		male	47		10.4		No Ct		No Ct
		Cohab	C 4-1-3	4	1	3	45.1		male	55		13.3		No Ct		No Ct
		Cohab	C 4-1-4	4	1	4	47.7		male	53		13		No Ct		No Ct
		Cohab	C 4-1-5	4	1	5	40.6		male	52		12.7		No Ct		No Ct
		Cohab	C 4-1-6	4	1	6	49.9		male	54		12.5		No Ct		No Ct
		Cohab	C 4-1-7	4	1	7	26.5		female	51		12.9		No Ct		No Ct
		Cohab	C 4-1-8	4	1	8	48.4		female	45		10.2		No Ct		No Ct
		Mean/StD					46	9.20031		51.875	4.22366	12.25	1.22708
		Shedder	S 4-1-1	4	1	1	37.5		male	46		10.9		25.22		26.58
		Shedder	S 4-1-2	4	1	2	47.2		female	50		10.9		28.79		29.62
		Shedder	S 4-1-3	4	1	3	49.8		female	48		10.8		25.18		27.92
		Shedder	S 4-1-4	4	1	4	49.6		male	51		11.6		28.82		25.41
		Shedder	S 4-1-5	4	1	5	48.2		male	60		14.1		30.74		25.85
		Shedder	S 4-1-6	4	1	6	45.6		male	48		10.9		26.82		26.31
		Shedder	S 4-1-7	4	1	7			female	55		12.8		24.97		25.09
		Shedder	S 4-1-8	4	1	8	44.2		male	44		9.4		28.37		25.43
		Mean/StD					46.0143	4.26866		50.25	5.14782	11.425	1.43403	27.3637	2.13664	26.5263	1.53676
		Control	4-2-1	4	2	1	39.5		male	51		13.9		No Ct		No Ct
		Control	4-2-2	4	2	2	38.5		female	41		10.2		No Ct		No Ct
		Control	4-2-3	4	2	3	39.4		female	40		10.6		No Ct		No Ct
		Control	4-2-4	4	2	4	43.5		female	48		12		No Ct		No Ct
		Mean/StD					40.225	2.22916		45	5.35413	11.675	1.67207
		WPC6
														PRV-Om
		Group	Sample #	Week	Tank	Fish #	Weight	StD	Gender	HCT	StD	Hg	StD	Ct blood	StD	Ct heart	StD
		Cohab	C 6-1-1	6	1	1	43.5		male	48		11.7		No Ct		No Ct
		Cohab	C 6-1-2	6	1	2	51.2		male	51		13.4		No Ct		No Ct
		Cohab	C 6-1-3	6	1	3	46.7		female	53		13.9		No Ct		No Ct
		Cohab	C 6-1-4	6	1	4	60.4		male	50		12.8		No Ct		No Ct
		Cohab	C 6-1-5	6	1	5	49.9		male	54		14.3		No Ct		No Ct
		Cohab	C 6-1-6	6	1	6	49.7		male	52		13.4		No Ct		No Ct
		Cohab	C 6-1-7	6	1	7	50		male	47		12.3		No Ct		No Ct
		Cohab	C 6-1-8	6	1	8	49.2		female	52		14.4		No Ct		No Ct
		Mean/StD					50.075	4.83196		50.875	2.41646	13.275	0.955809
		Shedder	S 6-1-1	6	1	1	54.5		female	49		12.8		No Ct		30.29
		Shedder	S 6-1-2	6	1	2	41.7		male	50		13.4		25.43		27.39
		Shedder	S 6-1-3	6	1	3	42.1		male	50		13.3		24.91		28.68
		Shedder	S 6-1-4	6	1	4	50.9		female	51		12.9		27.91		28.84
		Shedder	S 6-1-5	6	1	5	49.1		male					29.9		32.24
		Shedder	S 6-1-6	6	1	6	43.5		female	48		12.8		28.68		29.08
		Shedder	S 6-1-7	6	1	7	43.7		female	54		13.6		25.14		28.53
		Shedder	S 6-1-8	6	1	8	35.5		female	53		13.9		26.85		30.31
		Mean/StD					45.125	6.03839		50.7143	2.13809	13.2429	0.427618	26.9743	1.93093	29.42	1.48391
		Control	6-2-1	6	2	1	62.1		male	45		11.5		No Ct		No Ct
		Control	6-2-2	6	2	2	62.6		female	48		12.3		No Ct		No Ct
		Control	6-2-3	6	2	3	58		male	47		12.1		No Ct		No Ct
		Control	6-2-4	6	2	4	69.2		male	46		11.6		No Ct		No Ct
		Mean/StD					62.975	4.63348		46.5	1.29099	11.875	0.386221
		WPC8
														PRV-Om
		Group	Sample #	Week	Tank	Fish #	Weight	StD	Gender	HCT	StD	Hg	StD	Ct blood	StD	Ct heart	StD
		Cohab	C 8-1-1	8	1	1	60.8		female	50		13.9		No Ct		No Ct
		Cohab	C 8-1-2	8	1	2	56.3		male	40		10.5		No Ct		No Ct
		Cohab	C 8-1-3	8	1	3	68.7		female	48		12.2		No Ct		No Ct
		Cohab	C 8-1-4	8	1	4	61.5		male	44		11.2		No Ct		No Ct
		Cohab	C 8-1-5	8	1	5	61.2		female	43		10		21.29		23.09
		Cohab	C 8-1-6	8	1	6	73		male	52		12.9		34.5		No Ct
		Cohab	C 8-1-7	8	1	7	41.2		female	35		12.1		38.17		23.65
		Cohab	C 8-1-8	8	1	8	69.6		female	48		11.3		31.69		No Ct
		Mean/StD					61.5375	9.92399		45	5.63154	11.7625	1.27608	29.16	6.95893	23.37	0.39598
		Shedder	S 8-1-1	8	1	1	46.6		male	44		11.7		31.65		31.47
		Shedder	S 8-1-2	8	1	2	64.6		female	49		12.8		31.62		30.46
		Shedder	S 8-1-3	8	1	3	55.2		male	46		12.4		33.85		29.85
		Shedder	S 8-1-4	8	1	4	72.9		female	43		10.9		33.13		34.36
		Shedder	S 8-1-5	8	1	5	53.6		male	45		12.7		31.65		26.82
		Shedder	S 8-1-6	8	1	6	56.1		female	47		12		34.93		31.55
		Shedder	S 8-1-7	8	1	7	56.1		female	43		11.8		33.13		30.62
		Shedder	S 8-1-8	8	1	8	60		male	46		11.8		32.48		25.16
		Mean/StD					58.1375	7.87218		45.375	2.06588	12.0125	0.617454	32.805	1.19504	30.0363	2.87151
		Control	8-2-1	8	2	1	69.4		male	50		12.4		No Ct		No Ct
		Control	8-2-2	8	2	2	60.4		female	43		10.7		No Ct		No Ct
		Control	8-2-3	8	2	3	52.4		female	44		11.1		No Ct		No Ct
		Control	8-2-4	8	2	4	53.6		male	49		12.5		No Ct		No Ct
		Mean/StD					58.95	7.80662		46.5	3.51188	11.675	0.910586
		WPC10
														PRV-Om
		Group	Sample #	Week	Tank	Fish #	Weight	StD	Gender	HCT	StD	Hg	StD	Ct blood	StD	Ct heart	StD
		Cohab	C 10-1-1	10	1	1	65.5		M	44		11.8		No Ct		No Ct
		Cohab	C 10-1-2	10	1	2	87.5		F	43		10.6		25.7		26.89
		Cohab	C 10-1-3	10	1	3	55.6		F	49		12.6		No Ct		No Ct
		Cohab	C 10-1-4	10	1	4	81.3		F	48		12		No Ct		No Ct
		Cohab	C 10-1-5	10	1	5	61.1		F	42		10.6		27.85		29.88
		Cohab	C 10-1-6	10	1	6	53.1		M	48		12.1		No Ct		No Ct
		Cohab	C 10-1-7	10	1	7	65.7		F	55		13		No Ct		No Ct
		Cohab	C 10-1-8	10	1	8	50.7		F					20.26		23.45
		Mean/StD				Mean	65.0625	13.2143		47	4.47214	11.8143	0.920921	24.6033	3.91204	26.74	3.21762
		Shedder	S 10-1-1	10	1	1	67.2		M	45		11.9		32.83		No Ct
		Shedder	S 10-1-2	10	1	2	71.6		F	40		10.5		32.45		31.95
		Shedder	S 10-1-3	10	1	3	55.1		M	40		10.9		No Ct		37.95
		Shedder	S 10-1-4	10	1	4	29.4		M	38		10.5		31.98		31.96
		Shedder	S 10-1-5	10	1	5	75.9		M	48		12.6		32.89		37.64
		Shedder	S 10-1-6	10	1	6	64.4		F	49		10.7		31.47		35.17
		Shedder	S 10-1-7	10	1	7	67.4		M	40		12.4		32.2		33.82
		Shedder	S 10-1-8	10	1	8	56.1		F	48		12.2		32.42		31.85
		Mean/StD					60.8875			43.5	4.47214	11.4625	0.899107	32.32	0.494031	34.3343	2.66013
		Control	10-2-1	10	2	1	76.5		F	40		11		No Ct		No Ct
		Control	10-2-2	10	2	2	66.3		M	39		10.8		No Ct		No Ct
		Control	10-2-3	10	2	3	93.2		F	42		11.2		No Ct		No Ct
		Control	10-2-4	10	2	4	68.1		F	43		10.7		No Ct		No Ct
		Mean/StD					76.025	12.2826		41	1.82574	10.925	0.221736
		WPC12
														PRV-Om
		Group	Sample #	Week	Tank	Fish #	Weight	StD	Gender	HCT	StD	Hg	StD	Ct blood	StD	Ct heart	StD
		Cohab	C 12-1-1	12	1	1	74.1		F	48		12.9		No Ct		No Ct
		Cohab	C 12-1-2	12	1	2	97.5		M	47		12.2		No Ct		No Ct
		Cohab	C 12-1-3	12	1	3	76.7		M	50		13.1		No Ct		No Ct
		Cohab	C 12-1-4	12	1	4	86.7		M	50		13.4		No Ct		No Ct
		Cohab	C 12-1-5	12	1	5	75.4		F	45		10.7		18.86		22.11
		Cohab	C 12-1-6	12	1	6	74.3		F			13.1		No Ct		No Ct
		Cohab	C 12-1-7	12	1	7	66.5		M	45		11.4		26.03		24.57
		Cohab	C 12-1-8	12	1	8	97.8		M	49		12.1		38.37		No Ct
		Mean/StD					81.125	11.5848		47.7143	2.13809	12.3625	0.94406	27.7533	9.86851	23.34	1.73948
		Stresstest	T 12-1-1	12	1	1	61.6		M	51		12.9		No Ct		No Ct
		Stresstest	T 12-1-2	12	1	2	79.4		F	49		12.8		No Ct		No Ct
		Stresstest	T 12-1-3	12	1	3	90.7		M	57		13		No Ct		No Ct
		Stresstest	T 12-1-4	12	1	4	74.9		M	48		12.6		No Ct		No Ct
		Stresstest	T 12-1-5	12	1	5	60.2		F	49		12.7		No Ct		No Ct
		Stresstest	T 12-1-6	12	1	6	54.9		M	43		11.2		No Ct		No Ct
		Stresstest	T 12-1-7	12	1	7	75.9		F	47		11.8		23.97		24.35
		Stresstest	T 12-1-8	12	1	8	54.9		F	50		12.9		25.36		27.05
		Mean/StD					69.0625	13.0453		49.25	3.95511	12.4875	0.642401	24.665	0.982878	25.7	1.90919
		Shedder	S 12-1-1	12	1	1	79.3		M	46		12.1		32.52		31.35
		Shedder	S 12-1-2	12	1	2	78.7		M	48		11.5		30.73		32.92
		Shedder	S 12-1-3	12	1	3	77.5		F	52		13		34.88		31.19
		Shedder	S 12-1-4	12	1	4	31.4		M	48		12.3		32.35		No Ct
		Shedder	S 12-1-5	12	1	5	84.4		F	47		12.1		32.22		30.45
		Shedder	S 12-1-6	12	1	6	79		F	49		11.6		31.12		37.76
		Shedder	S 12-1-7	12	1	7	79.1		F	47		11.7		31.56		33.2
		Shedder	S 12-1-8	12	1	8	77		F	48		12		30.59		No Ct
		Mean/StD					73.3	17.0773		48.125	1.80772	12.0375	0.477905	31.9962	1.37864	32.8117	2.64546
		Control	12-2-1	12	2	1	72.6		F	52		12.9		No Ct		No Ct
		Control	12-2-2	12	2	2	71.8		M	46		12.6		No Ct		No Ct
		Control	12-2-3	12	2	3	64.5		M	50		13.9		No Ct		No Ct
		Control	12-2-4	12	2	4	64.7		F	49		13.1		No Ct		No Ct
		Mean/StD					68.4	4.40076		49.25	2.5	13.125	0.556028				2.75168
		Stresstest	T 12-2-1	12	2	1	54.8		F	51		13.7		No Ct		No Ct
		Stresstest	T 12-2-2	12	2	2	78.6		M	50		13		No Ct		No Ct
		Stresstest	T 12-2-3	12	2	3	74.2		M	48		12.4		No Ct		No Ct
		Stresstest	T 12-2-4	12	2	4	70.5		M	48		12.6		No Ct		No Ct
		Mean/StD					69.525	10.36		49.25	1.5	12.925	0.57373
		WPC14
														PRV-Om
		Group	Sample #	Week	Tank	Fish #	Weight	StD	Gender	HCT	StD	Hg	StD	Ct blood	StD	Ct heart	StD
		Cohab	C 14-1-1	14	1	1	108		M	50		12.1		No Ct		No Ct
		Cohab	C 14-1-2	14	1	2	84.7		M	50		12.1		No Ct		No Ct
		Cohab	C 14-1-3	14	1	3	87.2		F	48		11.7		No Ct		No Ct
		Cohab	C 14-1-4	14	1	4	101.2		M	45		11.2		30.48		32.91
		Cohab	C 14-1-5	14	1	5	79.3		F	49		11.8		29.44		31.69
		Cohab	C 14-1-6	14	1	6	104.2		F	48		12		No Ct		No Ct
		Cohab	C 14-1-7	14	1	7	69.5		M	45		11.8		No Ct		No Ct
		Cohab	C 14-1-8	14	1	8	65.1		M	52		12.1		21.38		25.23
		Mean/StD					87.4	15.9807		48.375	2.44584	11.85	0.30706	27.1	4.98088	29.9433	4.12719
		Cohab Stresstest	T 14-1-1	14	1	1	73.9		F	46		11		25.87		23.55
		Stresstest	T 14-1-2	14	1	2	45.2		F	42		10.5		No Ct		No Ct
		Stresstest	T 14-1-3	14	1	3	67.6		M	45		11.7		No Ct		No Ct
		Stresstest	T 14-1-4	14	1	4	33.5		F	34		9.8		23.26		23.06
		Stresstest	T 14-1-5	14	1	5	56.6		M	40		10.5		31.94		31.4
		Stresstest	T 14-1-6	14	1	6	90.9		F	52		13		No Ct		No Ct
		Stresstest	T 14-1-7	14	1	7	84		M	52		13		No Ct		No Ct
		Stresstest	T 14-1-8	14	1	8	80.6		M	45		12.6		31.29		30.3
		Mean/StD					66.5375	19.9896		44.5	6	11.5125	1.24721	28.09	4.21584	27.0775	4.38376
		Shedder	S 14-1-1	14	1	1	73.8		M	45		11.8		31.46		31.56
		Shedder	S 14-1-2	14	1	2	73.2		F	48		12.4		30.69		No Ct
		Shedder	S 14-1-3	14	1	3	118.3		F	42		11.7		30.7		39.1
		Shedder	S 14-1-4	14	1	4	99.9		F	48		13		No Ct		38.41
		Shedder	S 14-1-5	14	1	5	74.9		M	46		12.2		31.78		No Ct
		Shedder	S 14-1-6	14	1	6	58.1		F	40		11.2		30.19		No Ct
		Shedder	S 14-1-7	14	1	7	48.1		M	46		12		No Ct		33.45
		Shedder	S 14-1-8	14	1	8	89.3		M	40		10.9		28.49		31.77
		Mean/StD					79.45	22.5353		44.375	3.29231	11.9	0.665475	30.5517	1.16244	34.858	3.64027
		Control	14-2-1	14	2	1	94.5		M	52		12.6		No Ct		No Ct
		Control	14-2-2	14	2	2	96.3		F	50		11.7		No Ct		No Ct
		Control	14-2-3	14	2	3	93		M	52		13.1		No Ct		No Ct
		Control	14-2-4	14	2	4	78.4		M	49		11.5		No Ct		No Ct
		Mean/StD					90.55	8.21158		50.75	1.5	12.225	0.754431
		Stresstest	T 14-2-1	14	2	1	87.2		M	46		12.3		No Ct		No Ct
		Stresstest	T 14-2-2	14	2	2	89.6		M	49		11.8		No Ct		No Ct
		Stresstest	T 14-2-3	14	2	3	102.2		F	48		12.6		No Ct		No Ct
		Stresstest	T 14-2-4	14	2	4	102.6		M	48		12		No Ct		No Ct
		Mean/StD					95.4	8.14371		47.75	1.25831	12.175	0.35
		WPC16
														PRV-Om
		Group	Sample #	Week	Tank	Fish #	Weight	StD	Gender	HCT	StD	Hg	StD	Ct blood	StD	Ct heart	StD
		Cohab	C 16-1-1	14	1	1	103.2		F	48		12.4		No Ct		No Ct
		Cohab	C 16-1-2	14	1	2	80.5		F	50		12.5		32.04		38.53
		Cohab	C 16-1-3	14	1	3	92.8		F	48		10.4		29.68		28.92
		Cohab	C 16-1-4	14	1	4	86.4		F	46		13.3		No Ct		No Ct
		Cohab	C 16-1-5	14	1	5	116.1		F	52		13.1		No Ct		No Ct
		Cohab	C 16-1-6	14	1	6	128.1		M	48		12.1		30.19		28.01
		Cohab	C 16-1-7	14	1	7	96.8		M	45		12.4		31.52		30.81
		Cohab	C 16-1-8	14	1	8	104.1		F	44		12.1		No Ct		No Ct
		Mean/StD					101	15.5617		47.625	2.6152	12.2875	0.877395	30.8575	1.10593	31.5675	4.78593
		Stresstest	T 16-1-1	14	1	1	77.3		M	45		11.7		31.11		28.42
		Stresstest	T 16-1-2	14	1	2	96.7		M	42		11.1		37.24		No Ct
		Stresstest	T 16-1-3	14	1	3	97.1		F	48		12.2		23.64		26.11
		Stresstest	T 16-1-4	14	1	4	86.2		F	48		11.9		23.17		24.55
		Stresstest	T 16-1-5	14	1	5	106.6		M	50		13.2		35.02		No Ct
		Stresstest	T 16-1-6	14	1	6	29.9		F	48		12.6		No Ct		No Ct
		Stresstest	T 16-1-7	14	1	7	95.1		F	45		11.5		32.76		39.86
		Stresstest	T 16-1-8	14	1	8	115.1		F	50		12.8		29.96		29.5
		Mean/StD					88	26.1387		47	2.77746	12.125	0.70862	30.4143	5.35983	29.688	6.00654
		Shedder	S 16-1-1	14	1	1	110.7		F	42		11		38.15		No Ct
		Shedder	S 16-1-2	14	1	2	91.2		M	44		11.3		34.26		No Ct
		Shedder	S 16-1-3	14	1	3	100.4		F	48		12.5		34.64		No Ct
		Shedder	S 16-1-4	14	1	4	120.1		F	42		11.4		32.99		No Ct
		Shedder	S 16-1-5	14	1	5	126.8		M	48		12.4		No Ct		No Ct
		Shedder	S 16-1-6	14	1	6	78.1		M	42		11.3		34.95		No Ct
		Shedder	S 16-1-7	14	1	7	108.2		M	42		11.2		36.08		No Ct
		Shedder	S 16-1-8	14	1	8	87.9		F	42		11.6		39.36		No Ct
		Mean/StD					102.925	16.644		43.75	2.71241	11.5875	0.559177	35.7757	2.25855	#DIV/0!	#DIV/0!
		Control	16-2-1	14	2	1	106.1		M	45		11.1		No Ct		No Ct
		Control	16-2-2	14	2	2	95.6		F	50		12.7		No Ct		No Ct
		Control	16-2-3	14	2	3	109.7		F	48		11.4		No Ct		No Ct
		Control	16-2-4	14	2	4	81.2		F	45		11.2		No Ct		No Ct
		Mean/StD					98.15	12.7855		47	2.44949	11.6	0.743864
		Stresstest	T 16-2-1	14	2	1	106		M	50		13.2		No Ct		No Ct
		Stresstest	T 16-2-2	14	2	2	95.9		M	44		12.1		No Ct		No Ct
		Stresstest	T 16-2-3	14	2	3	101.1		M	45		12		No Ct		No Ct
		Stresstest	T 16-2-4	14	2	4	71.2		M	42		11.4		No Ct		No Ct
		Mean/StD					93.55	15.4602		45.25	3.40343	12.175	0.75

## Sheet: Histopathology trial 3
Trial 3- Long-term Atlantic salmon
Histopathology hearts
Week no	Challenge category	Neg score	Pos score	Total no examined
8	Shedder	5	3	8
8	Cohabitant	8	0	8
8	Controls	4	0	4
10	Shedder	4	4	8
10	Cohabitant	8	0	8
10	Controls	4	0	4
12	Shedder	5	3	8
12	Cohabitant	7	1	8
12	Controls	4	0	4
14	Shedder	7	1	8
14	Cohabitant	7	1	8
14	Controls	4	0	4
16	Shedder	8	0	8
16	Cohabitant	5	3	8
16	Controls	4	0	4
