# Supplementary material for: Infection experiments with novel Piscine orthoreovirus from rainbow trout (Oncorhynchus mykiss) in salmonids
Source: PLoS One. 2017 Jul 5;12(7):e0180293. doi: 10.1371/journal.pone.0180293 (PMC5497981; doi:10.1371/journal.pone.0180293)
Supplement: S4 Data file — (XLSX) [file pone.0180293.s011.xlsx]

## Sheet:  Samples RT Study 2
DTU J.Number	Sample N.	WPC	Infected	Positive/negative	Organ
4566	109-3	4		Negative	Spleen
4566	110-3	4		Negative	Spleen
4566	111-3	4		Negative	Spleen
4566	112-3	4		Negative	Spleen
4566	113-3	4		Negative	Spleen
4566	89-3	4	Cohab	Positive	Spleen
4566	90-3	4	Cohab	Positive	Spleen
4566	91-3	4	Cohab	Positive	Spleen
4566	92-3	4	Cohab	Positive	Spleen
4566	93-3	4	Cohab	Positive	Spleen
4566	94-3	6	Cohab	Positive	Spleen
4566	95-3	6	Cohab	Positive	Spleen
4566	96-3	6	Cohab	Positive	Spleen
4566	97-3	6	Cohab	Positive	Spleen
4566	98-3	6	Cohab	Positive	Spleen
4566	134-3	8	Cohab	Positive	Spleen
4566	135-3	8	Cohab	Positive	Spleen
4566	136-3	8	Cohab	Positive	Spleen
4566	137-3	8	Cohab	Positive	Spleen
4566	138-3	8	Cohab	Positive	Spleen
4566	172-3	10	Cohab	Positive	Spleen
4566	173-3	10	Cohab	Positive	Spleen
4566	174-3	10	Cohab	Positive	Spleen
4566	175-3	10	Cohab	Positive	Spleen
4566	176-3	10	Cohab	Positive	Spleen
4566	199-3	12	Cohab	Positive	Spleen
4566	200-3	12	Cohab	Positive	Spleen
4566	201-3	12	Cohab	Positive	Spleen
4566	205-3	12	Cohab	Positive	Spleen
4566	206-3	12	Cohab	Positive	Spleen
4566	219-3	14	Cohab	Positive	Spleen
4566	221-3	14	Cohab	Positive	Spleen
4566	224-3	14	Cohab	Positive	Spleen
4566	225-3	14	Cohab	Positive	Spleen
4566	226-3	14	Cohab	Positive	Spleen

## Sheet: Samples SS Study 3
Trial 2- Long-term Atlantic salmon
Group	Sample #	Week	Tank	Fish #
Control	4-2-1	4	2	1
Control	4-2-2	4	2	2
Control	4-2-3	4	2	3
Control	4-2-4	4	2	4
Cohab	C 4-1-1	4	1	1
Cohab	C 4-1-2	4	1	2
Cohab	C 4-1-3	4	1	3
Cohab	C 4-1-4	4	1	4
Cohab	C 4-1-5	4	1	5
Cohab	C 4-1-6	4	1	6
Cohab	C 4-1-7	4	1	7
Cohab	C 4-1-8	4	1	8
Cohab	C 6-1-1	6	1	1
Cohab	C 6-1-2	6	1	2
Cohab	C 6-1-3	6	1	3
Cohab	C 6-1-4	6	1	4
Cohab	C 6-1-5	6	1	5
Cohab	C 6-1-6	6	1	6
Cohab	C 6-1-7	6	1	7
Cohab	C 6-1-8	6	1	8
Cohab	C 8-1-1	8	1	1
Cohab	C 8-1-2	8	1	2
Cohab	C 8-1-3	8	1	3
Cohab	C 8-1-4	8	1	4
Cohab	C 8-1-5	8	1	5
Cohab	C 8-1-6	8	1	6
Cohab	C 8-1-7	8	1	7
Cohab	C 8-1-8	8	1	8
Cohab	C 10-1-1	10	1	1
Cohab	C 10-1-2	10	1	2
Cohab	C 10-1-3	10	1	3
Cohab	C 10-1-4	10	1	4
Cohab	C 10-1-5	10	1	5
Cohab	C 10-1-6	10	1	6
Cohab	C 10-1-7	10	1	7
Cohab	C 10-1-8	10	1	8
Cohab	C 12-1-1	12	1	1
Cohab	C 12-1-2	12	1	2
Cohab	C 12-1-3	12	1	3
Cohab	C 12-1-4	12	1	4
Cohab	C 12-1-5	12	1	5
Cohab	C 12-1-6	12	1	6
Cohab	C 12-1-7	12	1	7
Cohab	C 12-1-8	12	1	8
Cohab	C 14-1-1	14	1	1
Cohab	C 14-1-2	14	1	2
Cohab	C 14-1-3	14	1	3
Cohab	C 14-1-4	14	1	4
Cohab	C 14-1-5	14	1	5
Cohab	C 14-1-6	14	1	6
Cohab	C 14-1-7	14	1	7
Cohab	C 14-1-8	14	1	8
Cohab	C 16-1-1	14	1	1
Cohab	C 16-1-2	14	1	2
Cohab	C 16-1-3	14	1	3
Cohab	C 16-1-4	14	1	4
Cohab	C 16-1-5	14	1	5
Cohab	C 16-1-6	14	1	6
Cohab	C 16-1-7	14	1	7
Cohab	C 16-1-8	14	1	8

## Sheet: ssEF1a
Well		Gene	Sample type	Sample #	Group #	Ct	Ct mean	Ct stDev	Group mean	Quantity	Quant mean	Quant StDev
A01	SYBR	EF1a	Std-001			18.64				10
B01	SYBR	EF1a	Std-001			18.48				10
C01	SYBR	EF1a	Std-002			19.14				5
D01	SYBR	EF1a	Std-002			19.81				5
E01	SYBR	EF1a	Std-003			20.95				2.5
F01	SYBR	EF1a	Std-003			20.14				2.5
G01	SYBR	EF1a	Std-004			20.74				1.25
H01	SYBR	EF1a	Std-004			21.83				1.25
I01	SYBR	EF1a	Std-005			21.78				0.625
J01	SYBR	EF1a	Std-005			22.22				0.625
K01	SYBR	EF1a	Std-006			22.87				0.3125
L01	SYBR	EF1a	Std-006			23.2				0.3125
M01	SYBR	EF1a	Std-007			23.7				0.1563
N01	SYBR	EF1a	Std-007			23.83				0.1563
O01	SYBR	EF1a	NRT	neg		N/A				0
A17	SYBR	EF1a	NTC	vann		N/A				0
P01	SYBR	EF1a	NTC	vann		N/A				0
Well		Gene	Sample type	Sample #	Group #	Ct	Ct mean	Ct stDev	Group mean	Quant EF1a	Quant mean	Quant StDev
A03	SYBR	EF1a	Unkn-009	1	4-2	24.24				0.1122
B03	SYBR	EF1a	Unkn-009	1	4-2	23.3				0.2393
							23.77	0.66468			0.17575	0.0898733
C03	SYBR	EF1a	Unkn-010	2	4-2	20.2				2.868
D03	SYBR	EF1a	Unkn-010	2	4-2	20.27				2.727
							20.235	0.0494975			2.7975	0.0997021
E03	SYBR	EF1a	Unkn-011	3	4-2	21.48				1.032
F03	SYBR	EF1a	Unkn-011	3	4-2	21.79				0.8042
							21.635	0.219203			0.9181	0.161079
G03	SYBR	EF1a	Unkn-012	4	4-2	22.19				0.5848
H03	SYBR	EF1a	Unkn-012	4	4-2	22.33				0.5222
							22.26	0.0989949	21.975		0.5535	0.0442649
A02	SYBR	EF1a	Unkn-001	1	C4-1	21.27				1.221
B02	SYBR	EF1a	Unkn-001	1	C4-1	20.9				1.635
							21.085	0.26163			1.428	0.292742
C02	SYBR	EF1a	Unkn-002	2	C4-1	20.33				2.582
D02	SYBR	EF1a	Unkn-002	2	C4-1	20.27				2.719
							20.3	0.0424264			2.6505	0.0968736
E02	SYBR	EF1a	Unkn-003	3	C4-1	20.05				3.243
F02	SYBR	EF1a	Unkn-003	3	C4-1	20.31				2.633
							20.18	0.183848			2.938	0.431335
G02	SYBR	EF1a	Unkn-004	4	C4-1	20.38				2.49
H02	SYBR	EF1a	Unkn-004	4	C4-1	20.04				3.265
							20.21	0.240416			2.8775	0.548008
I02	SYBR	EF1a	Unkn-005	5	C4-1	20.16				2.981
J02	SYBR	EF1a	Unkn-005	5	C4-1	20.38				2.494
							20.27	0.155563			2.7375	0.344361
K02	SYBR	EF1a	Unkn-006	6	C4-1	19.93				3.567
L02	SYBR	EF1a	Unkn-006	6	C4-1	19.54				4.873
							19.735	0.275772			4.22	0.923481
M02	SYBR	EF1a	Unkn-007	7	C4-1	19.61				4.631
N02	SYBR	EF1a	Unkn-007	7	C4-1	19.29				5.947
							19.45	0.226274			5.289	0.930553
O02	SYBR	EF1a	Unkn-008	8	C4-1	19.73				4.193
P02	SYBR	EF1a	Unkn-008	8	C4-1	19.61				4.626
							19.67	0.0848528	20.1125		4.4095	0.306177
A04	SYBR	EF1a	Unkn-017	1	C6-1	20.79				1.795
B04	SYBR	EF1a	Unkn-017	1	C6-1	19.81				3.928
							20.3	0.692965			2.8615	1.50826
C04	SYBR	EF1a	Unkn-018	2	C6-1	20.36				2.524
D04	SYBR	EF1a	Unkn-018	2	C6-1	20.02				3.332
							20.19	0.240416			2.928	0.571342
E04	SYBR	EF1a	Unkn-019	3	C6-1	19.72				4.216
F04	SYBR	EF1a	Unkn-019	3	C6-1	19.82				3.898
							19.77	0.0707107			4.057	0.22486
G04	SYBR	EF1a	Unkn-020	4	C6-1	19.63				4.559
H04	SYBR	EF1a	Unkn-020	4	C6-1	19.85				3.806
							19.74	0.155563			4.1825	0.532451
I04	SYBR	EF1a	Unkn-021	5	C6-1	20.77				1.825
J04	SYBR	EF1a	Unkn-021	5	C6-1	21.14				1.351
							20.955	0.26163			1.588	0.335169
K04	SYBR	EF1a	Unkn-022	6	C6-1	20.01				3.354
L04	SYBR	EF1a	Unkn-022	6	C6-1	19.87				3.742
							19.94	0.0989949			3.548	0.274357
M04	SYBR	EF1a	Unkn-023	7	C6-1	21.06				1.438
N04	SYBR	EF1a	Unkn-023	7	C6-1	20.59				2.098
							20.825	0.33234			1.768	0.46669
O04	SYBR	EF1a	Unkn-024	8	C6-1	21.15				1.346
P04	SYBR	EF1a	Unkn-024	8	C6-1	21.1				1.398
							21.125	0.0353553	20.3556		1.372	0.0367696
A05	SYBR	EF1a	Unkn-025	1	C8-1	21.65				0.8952
B05	SYBR	EF1a	Unkn-025	1	C8-1	20.66				1.983
							21.155	0.700036			1.4391	0.769191
C05	SYBR	EF1a	Unkn-026	2	C8-1	21.24				1.253
D05	SYBR	EF1a	Unkn-026	2	C8-1	21.17				1.318
							21.205	0.0494975			1.2855	0.0459619
E05	SYBR	EF1a	Unkn-027	3	C8-1	21.8				0.7985
F05	SYBR	EF1a	Unkn-027	3	C8-1	22.08				0.6387
							21.94	0.19799			0.7186	0.112996
G05	SYBR	EF1a	Unkn-028	4	C8-1	21.6				0.9358
H05	SYBR	EF1a	Unkn-028	4	C8-1	21.38				1.114
							21.49	0.155563			1.0249	0.126006
I05	SYBR	EF1a	Unkn-029	5	C8-1	20.41				2.435
J05	SYBR	EF1a	Unkn-029	5	C8-1	20.54				2.193
							20.475	0.0919239			2.314	0.17112
K05	SYBR	EF1a	Unkn-030	6	C8-1	21.2				1.286
L05	SYBR	EF1a	Unkn-030	6	C8-1	21.24				1.246
							21.22	0.0282843			1.266	0.0282843
M05	SYBR	EF1a	Unkn-031	7	C8-1	19.93				3.575
N05	SYBR	EF1a	Unkn-031	7	C8-1	20.19				2.899
							20.06	0.183848			3.237	0.478004
O05	SYBR	EF1a	Unkn-032	8	C8-1	19.28				6.037
P05	SYBR	EF1a	Unkn-032	8	C8-1	19.77				4.073
							19.525	0.346482	20.8837		5.055	1.38876
A07	SYBR	EF1a	Unkn-041	1	C10-1	19.5				5.041
B07	SYBR	EF1a	Unkn-041	1	C10-1	19.68				4.364
							19.59	0.127279			4.7025	0.478711
C07	SYBR	EF1a	Unkn-042	2	C10-1	20.5				2.254
D07	SYBR	EF1a	Unkn-042	2	C10-1	20.43				2.382
							20.465	0.0494975			2.318	0.0905097
E07	SYBR	EF1a	Unkn-043	3	C10-1	19.48				5.109
F07	SYBR	EF1a	Unkn-043	3	C10-1	19.76				4.101
							19.62	0.19799			4.605	0.712764
G07	SYBR	EF1a	Unkn-044	4	C10-1	24.46				0.0941
H07	SYBR	EF1a	Unkn-044	4	C10-1	24.72				0.07659
							24.59	0.183848			0.085345	0.0123814
I07	SYBR	EF1a	Unkn-045	5	C10-1	20.05				3.235
J07	SYBR	EF1a	Unkn-045	5	C10-1	20.23				2.813
							20.14	0.127279			3.024	0.298399
K07	SYBR	EF1a	Unkn-046	6	C10-1	21.09				1.406
L07	SYBR	EF1a	Unkn-046	6	C10-1	21				1.509
							21.045	0.0636396			1.4575	0.072832
M07	SYBR	EF1a	Unkn-047	7	C10-1	19.49				5.076
N07	SYBR	EF1a	Unkn-047	7	C10-1	19.37				5.579
							19.43	0.0848528			5.3275	0.355675
O07	SYBR	EF1a	Unkn-048	8	C10-1	19.29				5.97
P07	SYBR	EF1a	Unkn-048	8	C10-1	19.7				4.299
							19.495	0.289914	20.5469		5.1345	1.18158
A08	SYBR	EF1a	Unkn-049	1	C12-1	22.91				0.3265
B08	SYBR	EF1a	Unkn-049	1	C12-1	22.04				0.6592
							22.475	0.615183			0.49285	0.235254
C08	SYBR	EF1a	Unkn-050	2	C12-1	21.14				1.355
D08	SYBR	EF1a	Unkn-050	2	C12-1	21.2				1.285
							21.17	0.0424264			1.32	0.0494975
E08	SYBR	EF1a	Unkn-051	3	C12-1	19.7				4.311
F08	SYBR	EF1a	Unkn-051	3	C12-1	20.27				2.709
							19.985	0.403051			3.51	1.13279
G08	SYBR	EF1a	Unkn-052	4	C12-1	20.53				2.215
H08	SYBR	EF1a	Unkn-052	4	C12-1	20.77				1.822
							20.65	0.169706			2.0185	0.277893
I08	SYBR	EF1a	Unkn-053	5	C12-1	20.55				2.168
J08	SYBR	EF1a	Unkn-053	5	C12-1	20.5				2.258
							20.525	0.0353553			2.213	0.0636396
K08	SYBR	EF1a	Unkn-054	6	C12-1	20.64				2.025
L08	SYBR	EF1a	Unkn-054	6	C12-1	20.78				1.809
							20.71	0.0989949			1.917	0.152735
M08	SYBR	EF1a	Unkn-055	7	C12-1	20.66				1.992
N08	SYBR	EF1a	Unkn-055	7	C12-1	20.83				1.734
							20.745	0.120208			1.863	0.182434
O08	SYBR	EF1a	Unkn-056	8	C12-1	22.73				0.3762
P08	SYBR	EF1a	Unkn-056	8	C12-1	23.08				0.286
							22.905	0.247487	21.1456		0.3311	0.063781
A11	SYBR	EF1a	Unkn-073	1	C14-1	21.16				1.333
B11	SYBR	EF1a	Unkn-073	1	C14-1	20.46				2.335
							20.81	0.494975			1.834	0.708521
C11	SYBR	EF1a	Unkn-074	2	C14-1	20.83				1.734
D11	SYBR	EF1a	Unkn-074	2	C14-1	20.5				2.266
							20.665	0.233345			2	0.376181
E11	SYBR	EF1a	Unkn-075	3	C14-1	20.5				2.255
F11	SYBR	EF1a	Unkn-075	3	C14-1	20.13				3.039
							20.315	0.26163			2.647	0.554372
G11	SYBR	EF1a	Unkn-076	4	C14-1	20.76				1.828
H11	SYBR	EF1a	Unkn-076	4	C14-1	20.53				2.216
							20.645	0.162635			2.022	0.274357
I11	SYBR	EF1a	Unkn-077	5	C14-1	20.36				2.527
J11	SYBR	EF1a	Unkn-077	5	C14-1	20.42				2.407
							20.39	0.0424264			2.467	0.0848528
K11	SYBR	EF1a	Unkn-078	6	C14-1	20.81				1.759
L11	SYBR	EF1a	Unkn-078	6	C14-1	21.13				1.363
							20.97	0.226274			1.561	0.280014
M11	SYBR	EF1a	Unkn-079	7	C14-1	20.32				2.603
N11	SYBR	EF1a	Unkn-079	7	C14-1	20.46				2.332
							20.39	0.0989949			2.4675	0.191626
O11	SYBR	EF1a	Unkn-080	8	C14-1	20.37				2.501
P11	SYBR	EF1a	Unkn-080	8	C14-1	20.9				1.639
							20.635	0.374767	20.6025		2.07	0.609526
A14	SYBR	EF1a	Unkn-097	1	C16-1	20.44				2.374
B14	SYBR	EF1a	Unkn-097	1	C16-1	19.95				3.505
							20.195	0.346482			2.9395	0.799738
C14	SYBR	EF1a	Unkn-098	2	C16-1	19.87				3.757
D14	SYBR	EF1a	Unkn-098	2	C16-1	19.81				3.93
							19.84	0.0424264			3.8435	0.122329
E14	SYBR	EF1a	Unkn-099	3	C16-1	21				1.516
F14	SYBR	EF1a	Unkn-099	3	C16-1	20.82				1.742
							20.91	0.127279			1.629	0.159806
G14	SYBR	EF1a	Unkn-100	4	C16-1	19.87				3.747
H14	SYBR	EF1a	Unkn-100	4	C16-1	19.58				4.719
							19.725	0.205061			4.233	0.687308
I14	SYBR	EF1a	Unkn-101	5	C16-1	20.71				1.908
J14	SYBR	EF1a	Unkn-101	5	C16-1	20.01				3.361
							20.36	0.494975			2.6345	1.02743
K14	SYBR	EF1a	Unkn-102	6	C16-1	20.25				2.755
L14	SYBR	EF1a	Unkn-102	6	C16-1	20.19				2.904
							20.22	0.0424264			2.8295	0.105359
M14	SYBR	EF1a	Unkn-103	7	C16-1	20.52				2.228
N14	SYBR	EF1a	Unkn-103	7	C16-1	20.51				2.248
							20.515	0.00707107			2.238	0.0141421
O14	SYBR	EF1a	Unkn-104	8	C16-1	19.94				3.534
P14	SYBR	EF1a	Unkn-104	8	C16-1	19.98				3.421
							19.96	0.0282843	20.2156		3.4775	0.0799031

## Sheet: ssVip
Well	Fluor	Target	Content	Sample	Cq				Starting Quantity (SQ)
B01	SYBR	vip	Std		21.4				10
B02	SYBR	vip	Std		21.4				10
B03	SYBR	vip	Std		21.04				10
D01	SYBR	vip	Std		22.86				5
D02	SYBR	vip	Std		22.31				5
D03	SYBR	vip	Std		22.3				5
F01	SYBR	vip	Std		23.22				2.5
F02	SYBR	vip	Std		23.28				2.5
F03	SYBR	vip	Std		23.53				2.5
H01	SYBR	vip	Std		25.09				1.25
H02	SYBR	vip	Std		23.81				1.25
H03	SYBR	vip	Std		24.56				1.25
J01	SYBR	vip	Std		25.58				0.625
J02	SYBR	vip	Std		24.69				0.625
J03	SYBR	vip	Std		24.92				0.625
L01	SYBR	vip	Std		26.25				0.31
L02	SYBR	vip	Std		25.87				0.31
L03	SYBR	vip	Std		26.18				0.31
N01	SYBR	vip	Std		27.18				0.156
N02	SYBR	vip	Std		26.51				0.156
N03	SYBR	vip	Std		26.94				0.156
P01	SYBR	vip	NRT		N/A				N/A
P02	SYBR	vip	NTC		N/A				N/A
P03	SYBR	vip	NTC		N/A				N/A
Well	Fluor	Target	Content	Sample	Cq	Cq mean	Cq StDev	Mean group	Quant Vip	Quant mean	Quant StDev	Mean group	Quant EF1a	Quant mean	Vip/Ef1a	Mean group	Rel to Ctr	Mean Group	PRV-Om Cq	Sample
C04	SYBR	vip	Unkn	C4-2-1	27.29				0.1239				0.1122
C05	SYBR	vip	Unkn	C4-2-1	26.85				0.1734				0.2393							4-2
C06	SYBR	vip	Unkn	C4-2-1	26.78	26.9733	0.276466		0.1829	0.160067	0.0316794			0.17575	0.910763		1.03968			4-2
E04	SYBR	vip	Unkn	C4-2-2	23.57				2.065				2.868							4-2
E05	SYBR	vip	Unkn	C4-2-2	23.1				2.929				2.727							4-2
E06	SYBR	vip	Unkn	C4-2-2	23.23	23.3	0.242693		2.673	2.55567	0.44379			2.7975	0.913554		1.04287			4-2
G04	SYBR	vip	Unkn	C4-2-3	24.97				0.7157				1.032							4-2
G05	SYBR	vip	Unkn	C4-2-3	24.62				0.9332				0.8042							4-2
G06	SYBR	vip	Unkn	C4-2-3	24.68	24.7567	0.187172		0.8942	0.8477	0.115967			0.9181	0.92332		1.05402			4-2
I04	SYBR	vip	Unkn	C4-2-4	25.56				0.4596				0.5848							4-2
I05	SYBR	vip	Unkn	C4-2-4	25.69				0.4168				0.5222							4-2
I06	SYBR	vip	Unkn	C4-2-4	25.82	25.69	0.13	25.18	0.3771	0.417833	0.0412597	0.995317		0.5535	0.754893	0.875633	0.86175	0.999581		4-2
																				4-2
B04	SYBR	vip	Unkn	C4-1-1	24.48				1.037				1.221
B05	SYBR	vip	Unkn	C4-1-1	24.43				1.074				1.635							C4-1
B06	SYBR	vip	Unkn	C4-1-1	24.84	24.5833	0.223681		0.7912	0.9674	0.153711			1.428	0.677451		0.773346			C4-1
D04	SYBR	vip	Unkn	C4-1-2	23.04				3.064				2.582							C4-1
D05	SYBR	vip	Unkn	C4-1-2	23.11				2.915				2.719							C4-1
D06	SYBR	vip	Unkn	C4-1-2	23.11	23.0867	0.0404145		2.915	2.96467	0.0860252			2.6505	1.11853		1.27686			C4-1
F04	SYBR	vip	Unkn	C4-1-3	23.75				1.8				3.243							C4-1
F05	SYBR	vip	Unkn	C4-1-3	23.54				2.106				2.633							C4-1
F06	SYBR	vip	Unkn	C4-1-3	23.85	23.7133	0.158219		1.671	1.859	0.223421			2.938	0.632743		0.72231			C4-1
H04	SYBR	vip	Unkn	C4-1-4	25.03				0.6839				2.49							C4-1
H05	SYBR	vip	Unkn	C4-1-4	24.5				1.021				3.265							C4-1
H06	SYBR	vip	Unkn	C4-1-4	24.89	24.8067	0.274651		0.7593	0.8214	0.176922			2.8775	0.285456		0.325863			C4-1
J04	SYBR	vip	Unkn	C4-1-5	24.89				0.7626				2.981							C4-1
J05	SYBR	vip	Unkn	C4-1-5	25.09				0.6518				2.494							C4-1
J06	SYBR	vip	Unkn	C4-1-5	25	24.9933	0.100167		0.7004	0.704933	0.0555389			2.7375	0.25751		0.293961			C4-1
L04	SYBR	vip	Unkn	C4-1-6	23.89				1.624				3.567							C4-1
L05	SYBR	vip	Unkn	C4-1-6	23.89				1.62				4.873							C4-1
L06	SYBR	vip	Unkn	C4-1-6	23.9	23.8933	0.0057735		1.605	1.61633	0.0100167			4.22	0.383017		0.437234			C4-1
N04	SYBR	vip	Unkn	C4-1-7	25.93				0.3462				4.631							C4-1
N05	SYBR	vip	Unkn	C4-1-7	25.86				0.3648				5.947							C4-1
N06	SYBR	vip	Unkn	C4-1-7	26.15	25.98	0.151327		0.2937	0.3349	0.0368723			5.289	0.0633201		0.0722832			C4-1
P04	SYBR	vip	Unkn	C4-1-8	24.12				1.364				4.193							C4-1
P05	SYBR	vip	Unkn	C4-1-8	24.12				1.362				4.626							C4-1
P06	SYBR	vip	Unkn	C4-1-8	24.13	24.1233	0.0057735	24.3975	1.353	1.35967	0.00585947	1.32854		4.4095	0.308349	0.465797	0.351997	0.531732		C4-1
																				C4-1
B10	SYBR	vip	Unkn	C6-1-1	27.02				0.152				1.795
B11	SYBR	vip	Unkn	C6-1-1	27				0.1543				3.928							C6-1
B12	SYBR	vip	Unkn	C6-1-1	27.07	27.03	0.0360555		0.1465	0.150933	0.00400791			2.8615	0.0527462		0.0602126			C6-1
D10	SYBR	vip	Unkn	C6-1-2	25.05				0.6754				2.524							C6-1
D11	SYBR	vip	Unkn	C6-1-2	25.09				0.6541				3.332							C6-1
D12	SYBR	vip	Unkn	C6-1-2	25.02	25.0533	0.0351188		0.6885	0.672667	0.0173621			2.928	0.229736		0.262256			C6-1
F10	SYBR	vip	Unkn	C6-1-3	24.84				0.7909				4.216							C6-1
F11	SYBR	vip	Unkn	C6-1-3	24.33				1.16				3.898							C6-1
F12	SYBR	vip	Unkn	C6-1-3	24.67	24.6133	0.259679		0.8999	0.950267	0.189635			4.057	0.234229		0.267385			C6-1
H10	SYBR	vip	Unkn	C6-1-4	24.61				0.9406				4.559							C6-1
H11	SYBR	vip	Unkn	C6-1-4	24.27				1.218				3.806							C6-1
H12	SYBR	vip	Unkn	C6-1-4	24.13	24.3367	0.246847		1.352	1.1702	0.209824			4.1825	0.279785		0.319389			C6-1
J10	SYBR	vip	Unkn	C6-1-5	24.83				0.7951				1.825							C6-1
J11	SYBR	vip	Unkn	C6-1-5	24.9				0.7556				1.351							C6-1
J12	SYBR	vip	Unkn	C6-1-5	24.91	24.88	0.043589		0.751	0.767233	0.0242426			1.588	0.483144		0.551535			C6-1
L10	SYBR	vip	Unkn	C6-1-6	24.49				1.027				3.354							C6-1
L11	SYBR	vip	Unkn	C6-1-6	24.47				1.046				3.742							C6-1
L12	SYBR	vip	Unkn	C6-1-6	24.38	24.4467	0.0585947		1.121	1.06467	0.0497024			3.548	0.300075		0.342552			C6-1
N10	SYBR	vip	Unkn	C6-1-7	26.28				0.2661				1.438							C6-1
N11	SYBR	vip	Unkn	C6-1-7	25.75				0.3978				2.098							C6-1
N12	SYBR	vip	Unkn	C6-1-7	25.73	25.92	0.311929		0.4025	0.355467	0.0774295			1.768	0.201056		0.229516			C6-1
P10	SYBR	vip	Unkn	C6-1-8	25.63				0.4339				1.346							C6-1
P11	SYBR	vip	Unkn	C6-1-8	25.48				0.4874				1.398							C6-1
P12	SYBR	vip	Unkn	C6-1-8	25.53	25.5467	0.0763763	25.2283	0.4697	0.463667	0.0272555	0.699388		1.372	0.337949	0.26484	0.385787	0.302329		C6-1
																				C6-1
B07	SYBR	vip	Unkn	C8-1-1	24.8				0.8134				0.8952
B08	SYBR	vip	Unkn	C8-1-1	25.02				0.6892				1.983							C8-1
B09	SYBR	vip	Unkn	C8-1-1	25.02	24.9467	0.127017		0.6888	0.730467	0.0718227			1.4391	0.507586		0.579436		45	C8-1
D07	SYBR	vip	Unkn	C8-1-2	25.02				0.6914				1.253							C8-1
D08	SYBR	vip	Unkn	C8-1-2	25.06				0.6669				1.318							C8-1
D09	SYBR	vip	Unkn	C8-1-2	25.15	25.0767	0.0665833		0.6232	0.6605	0.0345475			1.2855	0.513808		0.586539		45	C8-1
F07	SYBR	vip	Unkn	C8-1-3	25.79				0.3861				0.7985							C8-1
F08	SYBR	vip	Unkn	C8-1-3	25.8				0.382				0.6387							C8-1
F09	SYBR	vip	Unkn	C8-1-3	25.4	25.6633	0.228108		0.5192	0.4291	0.0780558			0.7186	0.597133		0.681659		45	C8-1
H07	SYBR	vip	Unkn	C8-1-4	25.99				0.3312				0.9358							C8-1
H08	SYBR	vip	Unkn	C8-1-4	26.15				0.2936				1.114							C8-1
H09	SYBR	vip	Unkn	C8-1-4	25.96	26.0333	0.102144		0.3391	0.3213	0.0243119			1.0249	0.313494		0.35787		45	C8-1
J07	SYBR	vip	Unkn	C8-1-5	20.43				22.02				2.435							C8-1
J08	SYBR	vip	Unkn	C8-1-5	20.44				21.89				2.193							C8-1
J09	SYBR	vip	Unkn	C8-1-5	20.44	20.4367	0.0057735		21.85	21.92	0.0888819			2.314	9.47277		10.8137		21.3	C8-1
L07	SYBR	vip	Unkn	C8-1-6	26.18				0.2866				1.286							C8-1
L08	SYBR	vip	Unkn	C8-1-6	26.13				0.2982				1.246							C8-1
L09	SYBR	vip	Unkn	C8-1-6	26.01	26.1067	0.0873689		0.327	0.303933	0.0208013			1.266	0.240074		0.274057		34.5	C8-1
N07	SYBR	vip	Unkn	C8-1-7	21.02				14.09				3.575							C8-1
N08	SYBR	vip	Unkn	C8-1-7	21.35				11.01				2.899							C8-1
N09	SYBR	vip	Unkn	C8-1-7	21.05	21.14	0.182483		13.81	12.97	1.70317			3.237	4.0068		4.57397		38.2	C8-1
P07	SYBR	vip	Unkn	C8-1-8	24.55				0.9846				6.037							C8-1
P08	SYBR	vip	Unkn	C8-1-8	24.59				0.9571				4.073							C8-1
P09	SYBR	vip	Unkn	C8-1-8	24.08	24.4067	0.283608	24.2262	1.402	1.11457	0.249304	4.80623		5.055	0.220488	1.98402	0.251699	2.26486	31.7	C8-1
																				C8-1
B13	SYBR	vip	Unkn	C10-1-1	25.42				0.5096				5.041
B14	SYBR	vip	Unkn	C10-1-1	25.24				0.5823				4.364							C10-1
B15	SYBR	vip	Unkn	C10-1-1	25.24	25.3	0.103923		0.5843	0.558733	0.0425625			4.7025	0.118816		0.135635		45	C10-1
D13	SYBR	vip	Unkn	C10-1-2	24.23				1.254				2.254							C10-1
D14	SYBR	vip	Unkn	C10-1-2	23.97				1.525				2.382							C10-1
D15	SYBR	vip	Unkn	C10-1-2	24.13	24.11	0.131149		1.349	1.376	0.137503			2.318	0.593615		0.677643		25.7	C10-1
F13	SYBR	vip	Unkn	C10-1-3	23.41				2.328				5.109							C10-1
F14	SYBR	vip	Unkn	C10-1-3	23.38				2.374				4.101							C10-1
F15	SYBR	vip	Unkn	C10-1-3	23.55	23.4467	0.0907377		2.086	2.26267	0.154717			4.605	0.49135		0.560902		45	C10-1
H13	SYBR	vip	Unkn	C10-1-4	33.22				0.001407				0.0941							C10-1
H14	SYBR	vip	Unkn	C10-1-4	33.1				0.001545				0.07659							C10-1
H15	SYBR	vip	Unkn	C10-1-4	33.49	33.27	0.19975		0.001152	0.001368	0.000199382			0.085345	0.0160291		0.018298		45	C10-1
J13	SYBR	vip	Unkn	C10-1-5	22.89				3.435				3.235							C10-1
J14	SYBR	vip	Unkn	C10-1-5	22.83				3.607				2.813							C10-1
J15	SYBR	vip	Unkn	C10-1-5	23.06	22.9267	0.119304		3.028	3.35667	0.297342			3.024	1.11001		1.26713		27.9	C10-1
L13	SYBR	vip	Unkn	C10-1-6	25.21				0.5966				1.406							C10-1
L14	SYBR	vip	Unkn	C10-1-6	25.15				0.6263				1.509							C10-1
L15	SYBR	vip	Unkn	C10-1-6	25.25	25.2033	0.0503322		0.5788	0.600567	0.0239972			1.4575	0.412053		0.47038		45	C10-1
N13	SYBR	vip	Unkn	C10-1-7	24.18				1.296				5.076							C10-1
N14	SYBR	vip	Unkn	C10-1-7	24.28				1.202				5.579							C10-1
N15	SYBR	vip	Unkn	C10-1-7	24.27	24.2433	0.0550757		1.212	1.23667	0.0516269			5.3275	0.232129		0.264987		45	C10-1
P13	SYBR	vip	Unkn	C10-1-8	19.85				34.17				5.97							C10-1
P14	SYBR	vip	Unkn	C10-1-8	19.53				43.47				4.299							C10-1
P15	SYBR	vip	Unkn	C10-1-8	20.23	19.87	0.350428	24.7963	25.56	34.4	8.95721	5.47408		5.1345	6.69978	1.20922	7.64815	1.38039	20.3	C10-1
																				C10-1
B16	SYBR	vip	Unkn	C12-1-1	29.79				0.01886				0.3265
B17	SYBR	vip	Unkn	C12-1-1	30.16				0.01426				0.6592							C12-1
B18	SYBR	vip	Unkn	C12-1-1	30.12	30.0233	0.20306		0.01461	0.01591	0.00256076			0.49285	0.0322816		0.0368512		45	C12-1
D16	SYBR	vip	Unkn	C12-1-2	27.54				0.1032				1.355							C12-1
D17	SYBR	vip	Unkn	C12-1-2	27.6				0.09815				1.285							C12-1
D18	SYBR	vip	Unkn	C12-1-2	27.68	27.6067	0.0702377		0.09219	0.0978467	0.00551126			1.32	0.0741263		0.084619		45	C12-1
F16	SYBR	vip	Unkn	C12-1-3	25.02				0.6877				4.311							C12-1
F17	SYBR	vip	Unkn	C12-1-3	25.38				0.526				2.709							C12-1
F18	SYBR	vip	Unkn	C12-1-3	25.24	25.2133	0.181475		0.5819	0.598533	0.0821232			3.51	0.170522		0.19466		45	C12-1
H16	SYBR	vip	Unkn	C12-1-4	25.23				0.5862				2.215							C12-1
H17	SYBR	vip	Unkn	C12-1-4	25				0.6989				1.822							C12-1
H18	SYBR	vip	Unkn	C12-1-4	25.3	25.1767	0.15695		0.5584	0.6145	0.0744025			2.0185	0.304434		0.347527		45	C12-1
J16	SYBR	vip	Unkn	C12-1-5	22.6				4.288				2.168							C12-1
J17	SYBR	vip	Unkn	C12-1-5	22.59				4.314				2.258							C12-1
J18	SYBR	vip	Unkn	C12-1-5	22.95	22.7133	0.20502		3.293	3.965	0.582114			2.213	1.79169		2.0453		18.9	C12-1
L16	SYBR	vip	Unkn	C12-1-6	25.94				0.3447				2.025							C12-1
L17	SYBR	vip	Unkn	C12-1-6	25.99				0.3312				1.809							C12-1
L18	SYBR	vip	Unkn	C12-1-6	26.24	26.0567	0.160728		0.2741	0.316667	0.0374767			1.917	0.165189		0.188572		45	C12-1
N16	SYBR	vip	Unkn	C12-1-7	27.02				0.1524				1.992							C12-1
N17	SYBR	vip	Unkn	C12-1-7	26.82				0.1765				1.734							C12-1
N18	SYBR	vip	Unkn	C12-1-7	27.31	27.05	0.246374		0.1226	0.1505	0.0270002			1.863	0.0807837		0.0922188		26	C12-1
P16	SYBR	vip	Unkn	C12-1-8	28.17				0.06409				0.3762							C12-1
P17	SYBR	vip	Unkn	C12-1-8	28.18				0.06337				0.286							C12-1
P18	SYBR	vip	Unkn	C12-1-8	28.12	28.1567	0.0321455	26.4996	0.06613	0.06453	0.00143164	0.727936		0.3311	0.194896	0.35174	0.222484	0.401529	38.4	C12-1
																				C12-1
B19	SYBR	vip	Unkn	C14-1-1	26.23				0.277				1.333
B20	SYBR	vip	Unkn	C14-1-1	25.91				0.3523				2.335							C14-1
B21	SYBR	vip	Unkn	C14-1-1	26.14	26.0933	0.165025		0.295	0.3081	0.0393221			1.834	0.167993		0.191773		45	C14-1
D19	SYBR	vip	Unkn	C14-1-2	26.14				0.2963				1.734							C14-1
D20	SYBR	vip	Unkn	C14-1-2	26.32				0.2586				2.266							C14-1
D21	SYBR	vip	Unkn	C14-1-2	26.33	26.2633	0.106927		0.2565	0.270467	0.0223969			2	0.135233		0.154376		45	C14-1
F19	SYBR	vip	Unkn	C14-1-3	25.8				0.3814				2.255							C14-1
F20	SYBR	vip	Unkn	C14-1-3	25.52				0.4736				3.039							C14-1
F21	SYBR	vip	Unkn	C14-1-3	25.66	25.66	0.14		0.425	0.426667	0.0461226			2.647	0.161189		0.184005		45	C14-1
H19	SYBR	vip	Unkn	C14-1-4	25.88				0.3597				1.828							C14-1
H20	SYBR	vip	Unkn	C14-1-4	25.88				0.361				2.216							C14-1
H21	SYBR	vip	Unkn	C14-1-4	26.08	25.9467	0.11547		0.3097	0.343467	0.02925			2.022	0.169865		0.19391		30.5	C14-1
J19	SYBR	vip	Unkn	C14-1-5	24.86				0.7765				2.527							C14-1
J20	SYBR	vip	Unkn	C14-1-5	24.95				0.7273				2.407							C14-1
J21	SYBR	vip	Unkn	C14-1-5	24.86	24.89	0.0519615		0.7754	0.759733	0.0280935			2.467	0.307958		0.351551		29.4	C14-1
L19	SYBR	vip	Unkn	C14-1-6	25.61				0.4408				1.759							C14-1
L20	SYBR	vip	Unkn	C14-1-6	25.36				0.535				1.363							C14-1
L21	SYBR	vip	Unkn	C14-1-6	25.64	25.5367	0.153731		0.4308	0.468867	0.057491			1.561	0.300363		0.34288		45	C14-1
N19	SYBR	vip	Unkn	C14-1-7	26.58				0.2129				2.603							C14-1
N20	SYBR	vip	Unkn	C14-1-7	26.53				0.2209				2.332							C14-1
N21	SYBR	vip	Unkn	C14-1-7	26.56	26.5567	0.0251661		0.2156	0.216467	0.00406981			2.4675	0.0877271		0.100145		45	C14-1
P19	SYBR	vip	Unkn	C14-1-8	21.92				7.139				2.501							C14-1
P20	SYBR	vip	Unkn	C14-1-8	21.52				9.709				1.639							C14-1
P21	SYBR	vip	Unkn	C14-1-8	21.97	21.8033	0.246644	25.3438	6.899	7.91567	1.5577	1.33868		2.07	3.82399	0.64429	4.36529	0.735491	21.3	C14-1
																				C14-1
B22	SYBR	vip	Unkn	C16-1-1	25.6				0.4444				2.374
B23	SYBR	vip	Unkn	C16-1-1	25.38				0.5252				3.505							C16-1
B24	SYBR	vip	Unkn	C16-1-1	25.45	25.4767	0.112398		0.4994	0.489667	0.04127			2.9395	0.166582		0.190162		45	C16-1
D22	SYBR	vip	Unkn	C16-1-2	26.02				0.3234				3.757							C16-1
D23	SYBR	vip	Unkn	C16-1-2	25.94				0.3432				3.93							C16-1
D24	SYBR	vip	Unkn	C16-1-2	26.02	25.9933	0.046188		0.3235	0.330033	0.0114028			3.8435	0.0858679		0.0980227		31.7	C16-1
F22	SYBR	vip	Unkn	C16-1-3	24.25				1.232				1.516							C16-1
F23	SYBR	vip	Unkn	C16-1-3	24.34				1.149				1.742							C16-1
F24	SYBR	vip	Unkn	C16-1-3	24.08	24.2233	0.132035		1.402	1.261	0.128969			1.629	0.774095		0.88367		29.2	C16-1
H22	SYBR	vip	Unkn	C16-1-4	25.98				0.3351				3.747							C16-1
H23	SYBR	vip	Unkn	C16-1-4	25.62				0.4392				4.719							C16-1
H24	SYBR	vip	Unkn	C16-1-4	25.87	25.8233	0.184481		0.3633	0.3792	0.0538406			4.233	0.0895819		0.102262		45	C16-1
J22	SYBR	vip	Unkn	C16-1-5	24.72				0.8664				1.908							C16-1
J23	SYBR	vip	Unkn	C16-1-5	24.78				0.8273				3.361							C16-1
J24	SYBR	vip	Unkn	C16-1-5	25.3	24.9333	0.318957		0.5596	0.7511	0.166992			2.6345	0.285102		0.325458		45	C16-1
L22	SYBR	vip	Unkn	C16-1-6	25.31				0.5534				2.755							C16-1
L23	SYBR	vip	Unkn	C16-1-6	25.51				0.4744				2.904							C16-1
L24	SYBR	vip	Unkn	C16-1-6	25.69	25.5033	0.190088		0.4145	0.480767	0.0696685			2.8295	0.169912		0.193964		29.9	C16-1
N22	SYBR	vip	Unkn	C16-1-7	25.82				0.3765				2.228							C16-1
N23	SYBR	vip	Unkn	C16-1-7	25.78				0.3887				2.248							C16-1
N24	SYBR	vip	Unkn	C16-1-7	26.11	25.9033	0.180093		0.3028	0.356	0.0464746			2.238	0.159071		0.181587		31.1	C16-1
P22	SYBR	vip	Unkn	C16-1-8	24.78				0.8248				3.534							C16-1
P23	SYBR	vip	Unkn	C16-1-8	24.92				0.7408				3.421							C16-1
P24	SYBR	vip	Unkn	C16-1-8	25.34	25.0133	0.291433	25.3588	0.5406	0.702067	0.146006	0.593729		3.4775	0.201888	0.241512	0.230466	0.275699	45	C16-1

## Sheet: ssMx
Well		Gene	Sample type	Sample #	Group #	Ct	Ct mean	Ct stDev	Group mean	Quantity
A22	SYBR	Mx	Std-001			21.82				10
A23	SYBR	Mx	Std-001			22.06				10
A24	SYBR	Mx	Std-001			22.72				10
C22	SYBR	Mx	Std-002			22.82				5
C23	SYBR	Mx	Std-002			22.91				5
C24	SYBR	Mx	Std-002			22.89				5
E22	SYBR	Mx	Std-003			23.56				2.5
E23	SYBR	Mx	Std-003			23.4				2.5
E24	SYBR	Mx	Std-003			24.22				2.5
G22	SYBR	Mx	Std-004			24.42				1.25
G23	SYBR	Mx	Std-004			24.47				1.25
G24	SYBR	Mx	Std-004			24.62				1.25
I22	SYBR	Mx	Std-005			24.94				0.625
I23	SYBR	Mx	Std-005			24.96				0.625
I24	SYBR	Mx	Std-005			24.96				0.625
K22	SYBR	Mx	Std-006			26.07				0.3125
K23	SYBR	Mx	Std-006			26.15				0.3125
K24	SYBR	Mx	Std-006			26.34				0.3125
M22	SYBR	Mx	Std-007			27.03				0.1563
M23	SYBR	Mx	Std-007			26.93				0.1563
M24	SYBR	Mx	Std-007			27.09				0.1563
O22	SYBR	Mx	NRT	neg		N/A				N/A
O23	SYBR	Mx	NRT	neg		N/A				N/A
O24	SYBR	Mx	NTC	vann		N/A				N/A
Well	Fluor	Target	Content	Sample	Cq	Cq mean	Cq StDev	Mean group	Quant Mx	Quant mean	Quant StDev	Mean group	Quant EF1a	Quant mean	Mx/Ef1a	Mean group	Rel to Ctr	Mean Group	PRV-Om Cq	Sample
B01	SYBR	Mx	Unkn-008	4-2	27.39				0.1003				0.1122							4-2
B02	SYBR	Mx	Unkn-008	4-2	27.34				0.1053				0.2393							4-2
B03	SYBR	Mx	Unkn-008	4-2	26.65	27.1267	0.413562		0.1915	0.132367	0.051272			0.17575	0.753153		1.4104			4-2
D01	SYBR	Mx	Unkn-023	4-2	25.63				0.465				2.868							4-2
D02	SYBR	Mx	Unkn-023	4-2	24.74				1.011				2.727							4-2
D03	SYBR	Mx	Unkn-023	4-2	24.74	25.0367	0.513842		1.008	0.828	0.314371			2.7975	0.295979		0.554267			4-2
F01	SYBR	Mx	Unkn-038	4-2	25.14				0.7095				1.032							4-2
F02	SYBR	Mx	Unkn-038	4-2	24.99				0.8137				0.8042							4-2
F03	SYBR	Mx	Unkn-038	4-2	25.19	25.1067	0.104083		0.6834	0.735533	0.0689407			0.9181	0.801147		1.50028			4-2
H01	SYBR	Mx	Unkn-053	4-2	27.66				0.07945				0.5848							4-2
H02	SYBR	Mx	Unkn-053	4-2	26.39				0.239				0.5222							4-2
H03	SYBR	Mx	Unkn-053	4-2	26.89	26.98	0.639766	26.0625	0.1549	0.157783	0.0798141	0.463421		0.5535	0.285065	0.533836	0.533829	0.999693		4-2
J01	SYBR	Mx	Unkn-068	6-2	24.98				0.8199				1.417							6-2
J02	SYBR	Mx	Unkn-068	6-2	24.15				1.681				1.66							6-2
J03	SYBR	Mx	Unkn-068	6-2	24.16	24.43	0.47634		1.665	1.38863	0.492602			1.5385	0.902589		1.69024			6-2
L01	SYBR	Mx	Unkn-083	6-2	23.66				2.581				2.72							6-2
L02	SYBR	Mx	Unkn-083	6-2	23.08				4.268				2.484							6-2
L03	SYBR	Mx	Unkn-083	6-2	23.06	23.2667	0.340783		4.337	3.72867	0.994507			2.602	1.433		2.68352			6-2
N01	SYBR	Mx	Unkn-098	6-2	26.45				0.2266				1.319							6-2
N02	SYBR	Mx	Unkn-098	6-2	25.7				0.4388				1.102							6-2
N03	SYBR	Mx	Unkn-098	6-2	26	26.05	0.377492		0.3363	0.3339	0.10612			1.2105	0.275836		0.516548			6-2
P01	SYBR	Mx	Unkn-113	6-2	25.07				0.7596				3.983							6-2
P02	SYBR	Mx	Unkn-113	6-2	24.86				0.9089				4.083							6-2
P03	SYBR	Mx	Unkn-113	6-2	24.34	24.7567	0.37581	24.6258	1.422	1.03017	0.347452	1.62034		4.033	0.255434	0.716715	0.478341	1.34216		6-2
B04	SYBR	Mx	Unkn-009	8-2	25.53				0.5053				0.8576							8-2
B05	SYBR	Mx	Unkn-009	8-2	25.52				0.5102				1.427							8-2
B06	SYBR	Mx	Unkn-009	8-2	25.52	25.5233	0.0057735		0.5118	0.5091	0.00338674			1.1423	0.44568		0.834606			8-2
D04	SYBR	Mx	Unkn-024	8-2	24.96				0.8339				3.5							8-2
D05	SYBR	Mx	Unkn-024	8-2	25				0.8066				2.487							8-2
D06	SYBR	Mx	Unkn-024	8-2	24.79	24.9167	0.111505		0.9617	0.8674	0.0827991			2.9935	0.289761		0.542624			8-2
F04	SYBR	Mx	Unkn-039	8-2	25.34				0.5962				3.199							8-2
F05	SYBR	Mx	Unkn-039	8-2	25.14				0.7129				2.388							8-2
F06	SYBR	Mx	Unkn-039	8-2	25.28	25.2533	0.102632		0.6294	0.646167	0.0601296			2.7935	0.231311		0.433166			8-2
H04	SYBR	Mx	Unkn-054	8-2	25.31				0.6138				4.421							8-2
H05	SYBR	Mx	Unkn-054	8-2	25.05				0.7687				3.31							8-2
H06	SYBR	Mx	Unkn-054	8-2	25.16	25.1733	0.130512	25.2167	0.6971	0.6932	0.0775236	0.678967		3.8655	0.17933	0.28652	0.335824	0.536555		8-2
J04	SYBR	Mx	Unkn-069	10-2	26.74				0.176				2.105							10-2
J05	SYBR	Mx	Unkn-069	10-2	26.64				0.1932				1.783							10-2
J06	SYBR	Mx	Unkn-069	10-2	26.78	26.72	0.072111		0.171	0.180067	0.0116453			1.944	0.0926269		0.173459			10-2
L04	SYBR	Mx	Unkn-084	10-2	26.26				0.2689				2.29							10-2
L05	SYBR	Mx	Unkn-084	10-2	26.25				0.2708				2.377							10-2
L06	SYBR	Mx	Unkn-084	10-2	26.32	26.2767	0.0378594		0.2538	0.2645	0.00931504			2.3335	0.113349		0.212264			10-2
N04	SYBR	Mx	Unkn-099	10-2	26.18				0.2868				2.322							10-2
N05	SYBR	Mx	Unkn-099	10-2	26.21				0.2794				1.624							10-2
N06	SYBR	Mx	Unkn-099	10-2	26.4	26.2633	0.119304		0.2371	0.267767	0.0268146			1.973	0.135715		0.254149			10-2
P04	SYBR	Mx	Unkn-114	10-2	30.58				0.006266				0.1338							10-2
P05	SYBR	Mx	Unkn-114	10-2	30.69				0.005679				0.1155							10-2
P06	SYBR	Mx	Unkn-114	10-2	30.36	30.5433	0.168028	27.4508	0.007554	0.00649967	0.000959091	0.179708		0.12465	0.0521433	0.0984587	0.0976467	0.18438		10-2
B07	SYBR	Mx	Unkn-010	12-2	26.15				0.2958				0.7929							12-2
B08	SYBR	Mx	Unkn-010	12-2	26.13				0.3004				1.286							12-2
B09	SYBR	Mx	Unkn-010	12-2	26.2	26.16	0.0360555		0.2817	0.292633	0.00974389			1.03945	0.281527		0.527204			12-2
D07	SYBR	Mx	Unkn-025	12-2	24.78				0.9715				3.138							12-2
D08	SYBR	Mx	Unkn-025	12-2	24.75				1.002				4.447							12-2
D09	SYBR	Mx	Unkn-025	12-2	24.8	24.7767	0.0251661		0.9543	0.975933	0.0241571			3.7925	0.257332		0.481896			12-2
F07	SYBR	Mx	Unkn-040	12-2	24.61				1.132				2.849							12-2
F08	SYBR	Mx	Unkn-040	12-2	24.58				1.161				2.581							12-2
F09	SYBR	Mx	Unkn-040	12-2	24.3	24.4967	0.170978		1.485	1.25933	0.19597			2.715	0.463843		0.86862			12-2
H07	SYBR	Mx	Unkn-055	12-2	24.91				0.8677				1.725							12-2
H08	SYBR	Mx	Unkn-055	12-2	25.11				0.7291				2.559							12-2
H09	SYBR	Mx	Unkn-055	12-2	25	25.0067	0.100167	25.11	0.807	0.801267	0.0694776	0.832292		2.142	0.374074	0.344194	0.700513	0.644558		12-2
J07	SYBR	Mx	Unkn-070	14-2	26.15				0.2959				1.035							14-2
J08	SYBR	Mx	Unkn-070	14-2	26.18				0.2882				1.216							14-2
J09	SYBR	Mx	Unkn-070	14-2	26.22	26.1833	0.0351188		0.2775	0.2872	0.00924067			1.1255	0.255175		0.477857			14-2
L07	SYBR	Mx	Unkn-085	14-2	25.17				0.6912				4.29							14-2
L08	SYBR	Mx	Unkn-085	14-2	25.22				0.6622				4.304							14-2
L09	SYBR	Mx	Unkn-085	14-2	25.11	25.1667	0.0550757		0.7329	0.695433	0.0355396			4.297	0.161842		0.303074			14-2
N07	SYBR	Mx	Unkn-100	14-2	25.24				0.6513				3.895							14-2
N08	SYBR	Mx	Unkn-100	14-2	25.41				0.5625				2.927							14-2
N09	SYBR	Mx	Unkn-100	14-2		25.325	0.120208			0.6069	0.0627911			3.411	0.177924		0.333192			14-2
P07	SYBR	Mx	Unkn-115	14-2	26.6				0.2001				1.369							14-2
P08	SYBR	Mx	Unkn-115	14-2	26.67				0.1882				2.151							14-2
P09	SYBR	Mx	Unkn-115	14-2	26.43	26.5667	0.123423	25.8104	0.2319	0.206733	0.0225926	0.449067		1.76	0.117462	0.178101	0.219967	0.333522		14-2
B10	SYBR	Mx	Unkn-011	16-2	25				0.8029				1.137							16-2
B11	SYBR	Mx	Unkn-011	16-2	24.96				0.8323				2.407							16-2
B12	SYBR	Mx	Unkn-011	16-2	24.89	24.95	0.0556776		0.8809	0.8387	0.0393919			1.772	0.473307		0.886343			16-2
D10	SYBR	Mx	Unkn-026	16-2	25.42				0.5578				1.725							16-2
D11	SYBR	Mx	Unkn-026	16-2	25.33				0.6009				1.94							16-2
D12	SYBR	Mx	Unkn-026	16-2	25.36	25.37	0.0458258		0.5864	0.5817	0.021931			1.8325	0.317435		0.594448			16-2
F10	SYBR	Mx	Unkn-041	16-2	24.63				1.107				0.5684							16-2
F11	SYBR	Mx	Unkn-041	16-2	24.2				1.619				0.799							16-2
F12	SYBR	Mx	Unkn-041	16-2	24.3	24.3767	0.225019		1.48	1.402	0.264762			0.6837	2.05061		3.84009			16-2
H10	SYBR	Mx	Unkn-056	16-2	25.56				0.4951				1.045							16-2
H11	SYBR	Mx	Unkn-056	16-2	25.89				0.3708				1.097							16-2
H12	SYBR	Mx	Unkn-056	16-2	25.59	25.68	0.182483	25.0942	0.4798	0.448567	0.067781	0.817742		1.071	0.41883	0.815045	0.784325	1.5263		16-2
A01	SYBR	Mx	Unkn-001	C4-1	26.62				0.196				1.221							C4-1
A02	SYBR	Mx	Unkn-001	C4-1	27.06				0.134				1.635							C4-1
A03	SYBR	Mx	Unkn-001	C4-1	26.26	26.6467	0.400666		0.2688	0.1996	0.0674721			1.428	0.139776		0.261753			C4-1
C01	SYBR	Mx	Unkn-016	C4-1	24.35				1.413				2.582							C4-1
C02	SYBR	Mx	Unkn-016	C4-1	24.45				1.301				2.719							C4-1
C03	SYBR	Mx	Unkn-016	C4-1	24.12	24.3067	0.169214		1.736	1.48333	0.225868			2.6505	0.559643		1.04802			C4-1
E01	SYBR	Mx	Unkn-031	C4-1	25.78				0.4068				3.243							C4-1
E02	SYBR	Mx	Unkn-031	C4-1	24.64				1.103				2.633							C4-1
E03	SYBR	Mx	Unkn-031	C4-1	24.97	25.13	0.5866		0.8268	0.778867	0.350566			2.938	0.265101		0.496444			C4-1
G01	SYBR	Mx	Unkn-046	C4-1	25.28				0.6289				2.49							C4-1
G02	SYBR	Mx	Unkn-046	C4-1	25.14				0.7086				3.265							C4-1
G03	SYBR	Mx	Unkn-046	C4-1	25.09	25.17	0.0984886		0.7449	0.694133	0.0593377	0.788983		2.8775	0.241228		0.451738			C4-1
I01	SYBR	Mx	Unkn-061	C4-1	25.97				0.3469				2.981							C4-1
I02	SYBR	Mx	Unkn-061	C4-1	25.35				0.5923				2.494							C4-1
I03	SYBR	Mx	Unkn-061	C4-1	25.44	25.5867	0.335012		0.5466	0.495267	0.130505			2.7375	0.180919		0.3388			C4-1
K01	SYBR	Mx	Unkn-076	C4-1	25.73				0.4257				3.567							C4-1
K02	SYBR	Mx	Unkn-076	C4-1	25.6				0.4777				4.873							C4-1
K03	SYBR	Mx	Unkn-076	C4-1	25.56	25.63	0.0888819		0.4925	0.4653	0.0350839			4.22	0.110261		0.206481			C4-1
M01	SYBR	Mx	Unkn-091	C4-1	25.22				0.6614				4.631							C4-1
M02	SYBR	Mx	Unkn-091	C4-1	24.87				0.9022				5.947							C4-1
M03	SYBR	Mx	Unkn-091	C4-1	24.65	24.9133	0.28746		1.087	0.883533	0.213413			5.289	0.167051		0.31283			C4-1
O01	SYBR	Mx	Unkn-106	C4-1	24.76				0.9865				4.193							C4-1
O02	SYBR	Mx	Unkn-106	C4-1	24.52				1.219				4.626							C4-1
O03	SYBR	Mx	Unkn-106	C4-1	24.23	24.5033	0.265393	25.2358	1.577	1.26083	0.297464	0.776233		4.4095	0.285936	0.243739	0.53546	0.456441		C4-1
A04	SYBR	Mx	Unkn-002	C6-1	28.07				0.05559				1.795							C6-1
A05	SYBR	Mx	Unkn-002	C6-1	27.68				0.07797				3.928							C6-1
A06	SYBR	Mx	Unkn-002	C6-1	27.85	27.8667	0.195533		0.06722	0.0669267	0.0111929			2.8615	0.0233887		0.043799			C6-1
C04	SYBR	Mx	Unkn-017	C6-1	25.49				0.5229				2.524							C6-1
C05	SYBR	Mx	Unkn-017	C6-1	24.85				0.9153				3.332							C6-1
C06	SYBR	Mx	Unkn-017	C6-1	24.42	24.92	0.538424		1.33	0.922733	0.403601			2.928	0.315141		0.590152			C6-1
E04	SYBR	Mx	Unkn-032	C6-1	25.54				0.5019				4.216							C6-1
E05	SYBR	Mx	Unkn-032	C6-1	24.97				0.823				3.898							C6-1
E06	SYBR	Mx	Unkn-032	C6-1	24.8	25.1033	0.387599		0.9598	0.761567	0.23505			4.057	0.187717		0.351529			C6-1
G04	SYBR	Mx	Unkn-047	C6-1	24.51				1.237				4.559							C6-1
G05	SYBR	Mx	Unkn-047	C6-1	24.28				1.501				3.806							C6-1
G06	SYBR	Mx	Unkn-047	C6-1	23.97	24.2533	0.270986		1.973	1.57033	0.372866			4.1825	0.375453		0.703096			C6-1
I04	SYBR	Mx	Unkn-062	C6-1	25.03				0.7808				1.825							C6-1
I05	SYBR	Mx	Unkn-062	C6-1	24.98				0.818				1.351							C6-1
I06	SYBR	Mx	Unkn-062	C6-1	25	25.0033	0.0251661		0.8009	0.7999	0.0186202			1.588	0.503715		0.943287			C6-1
K04	SYBR	Mx	Unkn-077	C6-1	24.33				1.442				3.354							C6-1
K05	SYBR	Mx	Unkn-077	C6-1	24.02				1.885				3.742							C6-1
K06	SYBR	Mx	Unkn-077	C6-1	24.08	24.1433	0.164418		1.784	1.70367	0.232169			3.548	0.480177		0.899207			C6-1
M04	SYBR	Mx	Unkn-092	C6-1	25.24				0.6499				1.438							C6-1
M05	SYBR	Mx	Unkn-092	C6-1	25.2				0.6759				2.098							C6-1
M06	SYBR	Mx	Unkn-092	C6-1	25.39	25.2767	0.100167		0.5741	0.6333	0.0528912			1.768	0.358201		0.670789			C6-1
O04	SYBR	Mx	Unkn-107	C6-1	25.67				0.4492				1.346							C6-1
O05	SYBR	Mx	Unkn-107	C6-1	24.98				0.8214				1.398							C6-1
O06	SYBR	Mx	Unkn-107	C6-1	25.22	25.29	0.350286	25.2321	0.6611	0.6439	0.186695	0.887791		1.372	0.469315	0.339139	0.878867	0.635091		C6-1
A07	SYBR	Mx	Unkn-003	C8-1	25.67				0.4478				0.8952							C8-1
A08	SYBR	Mx	Unkn-003	C8-1	26.12				0.3043				1.983							C8-1
A09	SYBR	Mx	Unkn-003	C8-1	25.92	25.9033	0.225462		0.3601	0.370733	0.0723385			1.4391	0.257615		0.482425		45	C8-1
C07	SYBR	Mx	Unkn-018	C8-1	25.06				0.7622				1.253							C8-1
C08	SYBR	Mx	Unkn-018	C8-1	25.14				0.7107				1.318							C8-1
C09	SYBR	Mx	Unkn-018	C8-1	25.12	25.1067	0.0416333		0.724	0.7323	0.0267344			1.2855	0.569662		1.06678		45	C8-1
E07	SYBR	Mx	Unkn-033	C8-1	26.35				0.2486				0.7985							C8-1
E08	SYBR	Mx	Unkn-033	C8-1	26.3				0.2593				0.6387							C8-1
E09	SYBR	Mx	Unkn-033	C8-1	26.33	26.3267	0.0251661		0.252	0.2533	0.00546717			0.7186	0.352491		0.660095		45	C8-1
G07	SYBR	Mx	Unkn-048	C8-1	25.13				0.7173				0.9358							C8-1
G08	SYBR	Mx	Unkn-048	C8-1	25.39				0.5719				1.114							C8-1
G09	SYBR	Mx	Unkn-048	C8-1	25.42	25.3133	0.159478		0.5566	0.615267	0.088694			1.0249	0.600319		1.12419		45	C8-1
I07	SYBR	Mx	Unkn-063	C8-1	20.55				38.61				2.435							C8-1
I08	SYBR	Mx	Unkn-063	C8-1	20.92				28.02				2.193							C8-1
I09	SYBR	Mx	Unkn-063	C8-1	20.5	20.6567	0.22942		40.54	35.7233	6.74071			2.314	15.4379		28.91		21.3	C8-1
K07	SYBR	Mx	Unkn-078	C8-1	26.06				0.3185				1.286							C8-1
K08	SYBR	Mx	Unkn-078	C8-1	25.99				0.3406				1.246							C8-1
K09	SYBR	Mx	Unkn-078	C8-1	25.84	25.9633	0.112398		0.3874	0.348833	0.0351802			1.266	0.27554		0.515992		34.5	C8-1
M07	SYBR	Mx	Unkn-093	C8-1	21.58				15.84				3.575							C8-1
M08	SYBR	Mx	Unkn-093	C8-1	22.06				10.34				2.899							C8-1
M09	SYBR	Mx	Unkn-093	C8-1	21.83	21.8233	0.240069		12.74	12.9733	2.75741			3.237	4.00783		7.50529		38.2	C8-1
O07	SYBR	Mx	Unkn-108	C8-1	23.69				2.505				6.037							C8-1
O08	SYBR	Mx	Unkn-108	C8-1	23.98				1.948				4.073							C8-1
O09	SYBR	Mx	Unkn-108	C8-1	23.49	23.72	0.246374	24.3517	2.984	2.479	0.518489	6.68701		5.055	0.490406	2.74897	0.918362	5.14789	31.7	C8-1
A10	SYBR	Mx	Unkn-004	C10-1	26.27				0.2663				5.041							C10-1
A11	SYBR	Mx	Unkn-004	C10-1	25.57				0.4916				4.364							C10-1
A12	SYBR	Mx	Unkn-004	C10-1	25.51	25.7833	0.422532		0.516	0.424633	0.137662			4.7025	0.0902995		0.1691		45	C10-1
C10	SYBR	Mx	Unkn-019	C10-1	25.15				0.7054				2.254							C10-1
C11	SYBR	Mx	Unkn-019	C10-1	24.6				1.141				2.382							C10-1
C12	SYBR	Mx	Unkn-019	C10-1	24.62	24.79	0.311929		1.114	0.9868	0.244073			2.318	0.425712		0.797213		25.7	C10-1
E10	SYBR	Mx	Unkn-034	C10-1	24.56				1.176				5.109							C10-1
E11	SYBR	Mx	Unkn-034	C10-1	24.31				1.467				4.101							C10-1
E12	SYBR	Mx	Unkn-034	C10-1	24.43	24.4333	0.125033		1.321	1.32133	0.1455			4.605	0.286934		0.537331		45	C10-1
G10	SYBR	Mx	Unkn-049	C10-1	32.43				0.00125				0.0941							C10-1
G11	SYBR	Mx	Unkn-049	C10-1	32.47				0.001207				0.07659							C10-1
G12	SYBR	Mx	Unkn-049	C10-1	32.08	32.3267	0.214554		0.001692	0.001383	0.000268464			0.085345	0.0162048		0.0303461		45	C10-1
I10	SYBR	Mx	Unkn-064	C10-1	23.81				2.255				3.235							C10-1
I11	SYBR	Mx	Unkn-064	C10-1	23.33				3.453				2.813							C10-1
I12	SYBR	Mx	Unkn-064	C10-1	23.72	23.62	0.255147		2.455	2.721	0.641769			3.024	0.899802		1.68502		27.9	C10-1
K10	SYBR	Mx	Unkn-079	C10-1	25.63				0.463				1.406							C10-1
K11	SYBR	Mx	Unkn-079	C10-1	25.64				0.4587				1.509							C10-1
K12	SYBR	Mx	Unkn-079	C10-1	25.77	25.68	0.0781025		0.4111	0.444267	0.0288035			1.4575	0.304814		0.570813		45	C10-1
M10	SYBR	Mx	Unkn-094	C10-1	24.43				1.315				5.076							C10-1
M11	SYBR	Mx	Unkn-094	C10-1	24.34				1.431				5.579							C10-1
M12	SYBR	Mx	Unkn-094	C10-1	24.93	24.5667	0.317857		0.8581	1.20137	0.302883			5.3275	0.225503		0.42229		45	C10-1
O10	SYBR	Mx	Unkn-109	C10-1	20.54				38.94				5.97							C10-1
O11	SYBR	Mx	Unkn-109	C10-1	20.01				61.91				4.299							C10-1
O12	SYBR	Mx	Unkn-109	C10-1	20.17	20.24	0.271846	25.18	53.94	51.5967	11.6629	7.33718		5.1345	10.049	1.53729	18.8184	2.87881	20.3	C10-1
A13	SYBR	Mx	Unkn-005	C12-1	28.35				0.04366				0.3265							C12-1
A14	SYBR	Mx	Unkn-005	C12-1	28.72				0.03162				0.6592							C12-1
A15	SYBR	Mx	Unkn-005	C12-1	28.31	28.46	0.226053		0.04523	0.04017	0.00744601			0.49285	0.0815055		0.152632		45	C12-1
C13	SYBR	Mx	Unkn-020	C12-1	26.85				0.1604				1.355							C12-1
C14	SYBR	Mx	Unkn-020	C12-1	26.98				0.1435				1.285							C12-1
C15	SYBR	Mx	Unkn-020	C12-1	26.68	26.8367	0.150444		0.1868	0.163567	0.021823			1.32	0.123914		0.232049		45	C12-1
E13	SYBR	Mx	Unkn-035	C12-1	26.02				0.3304				4.311							C12-1
E14	SYBR	Mx	Unkn-035	C12-1	26.39				0.2405				2.709							C12-1
E15	SYBR	Mx	Unkn-035	C12-1	26.04	26.15	0.208087		0.3237	0.2982	0.0500818			3.51	0.0849573		0.159096		45	C12-1
G13	SYBR	Mx	Unkn-050	C12-1	26.13				0.3013				2.215							C12-1
G14	SYBR	Mx	Unkn-050	C12-1	26.31				0.257				1.822							C12-1
G15	SYBR	Mx	Unkn-050	C12-1	26.2	26.2133	0.0907377		0.2833	0.280533	0.0222792			2.0185	0.138981		0.260264		45	C12-1
I13	SYBR	Mx	Unkn-065	C12-1	23.2				3.862				2.168							C12-1
I14	SYBR	Mx	Unkn-065	C12-1	23.05				4.378				2.258							C12-1
I15	SYBR	Mx	Unkn-065	C12-1	23.05	23.1	0.0866025		4.396	4.212	0.303242			2.213	1.9033		3.56423		18.9	C12-1
K13	SYBR	Mx	Unkn-080	C12-1	25.5				0.5207				2.025							C12-1
K14	SYBR	Mx	Unkn-080	C12-1	25.65				0.4575				1.809							C12-1
K15	SYBR	Mx	Unkn-080	C12-1	25.41	25.52	0.121244		0.561	0.513067	0.0521705			1.917	0.26764		0.501199		45	C12-1
M13	SYBR	Mx	Unkn-095	C12-1	25.8				0.4005				1.992							C12-1
M14	SYBR	Mx	Unkn-095	C12-1	25.9				0.3688				1.734							C12-1
M15	SYBR	Mx	Unkn-095	C12-1	25.9	25.8667	0.057735		0.3672	0.378833	0.0187809			1.863	0.203346		0.380797		26	C12-1
O13	SYBR	Mx	Unkn-110	C12-1	26.99				0.1422				0.3762							C12-1
O14	SYBR	Mx	Unkn-110	C12-1	26.91				0.1518				0.286							C12-1
O15	SYBR	Mx	Unkn-110	C12-1	27.35	27.0833	0.234379	26.1538	0.1044	0.1328	0.0250591	0.752396		0.3311	0.401087	0.400591	0.7511	0.750171	38.4	C12-1
A16	SYBR	Mx	Unkn-006	C14-1	26.96				0.1456				1.333							C14-1
A17	SYBR	Mx	Unkn-006	C14-1	26.71				0.1814				2.335							C14-1
A18	SYBR	Mx	Unkn-006	C14-1	27.05	26.9067	0.176163		0.1345	0.153833	0.0245101			1.834	0.0838786		0.157076		45	C14-1
C16	SYBR	Mx	Unkn-021	C14-1	26.33				0.2536				1.734							C14-1
C17	SYBR	Mx	Unkn-021	C14-1	26.26				0.2679				2.266							C14-1
C18	SYBR	Mx	Unkn-021	C14-1	26.33	26.3067	0.0404145		0.2528	0.2581	0.00849647			2	0.12905		0.241667		45	C14-1
E16	SYBR	Mx	Unkn-036	C14-1	26.08				0.3129				2.255							C14-1
E17	SYBR	Mx	Unkn-036	C14-1	25.98				0.3432				3.039							C14-1
E18	SYBR	Mx	Unkn-036	C14-1	25.92	25.9933	0.080829		0.361	0.339033	0.0243192			2.647	0.128082		0.239854		45	C14-1
G16	SYBR	Mx	Unkn-051	C14-1	25.64				0.4618				1.828							C14-1
G17	SYBR	Mx	Unkn-051	C14-1	25.95				0.3514				2.216							C14-1
G18	SYBR	Mx	Unkn-051	C14-1	25.77	25.7867	0.155671		0.4102	0.4078	0.0552391			2.022	0.201682		0.377681		30.5	C14-1
I16	SYBR	Mx	Unkn-066	C14-1	25.56				0.4936				2.527							C14-1
I17	SYBR	Mx	Unkn-066	C14-1	25.32				0.6062				2.407							C14-1
I18	SYBR	Mx	Unkn-066	C14-1	25.56	25.48	0.138564		0.4951	0.531633	0.064581			2.467	0.215498		0.403554		29.4	C14-1
K16	SYBR	Mx	Unkn-081	C14-1	25.71				0.433				1.759							C14-1
K17	SYBR	Mx	Unkn-081	C14-1	25.73				0.4255				1.363							C14-1
K18	SYBR	Mx	Unkn-081	C14-1	25.73	25.7233	0.011547		0.4265	0.428333	0.00407226			1.561	0.274397		0.513852		45	C14-1
M16	SYBR	Mx	Unkn-096	C14-1	26.88				0.1559				2.603							C14-1
M17	SYBR	Mx	Unkn-096	C14-1	26.81				0.166				2.332							C14-1
M18	SYBR	Mx	Unkn-096	C14-1	27.03	26.9067	0.112398		0.1378	0.153233	0.0142879			2.4675	0.0621006		0.116293		45	C14-1
O16	SYBR	Mx	Unkn-111	C14-1	21.91				11.85				2.501							C14-1
O17	SYBR	Mx	Unkn-111	C14-1	22.02				10.77				1.639							C14-1
O18	SYBR	Mx	Unkn-111	C14-1	22.09	22.0067	0.0907377	25.6387	10.1	10.9067	0.882968	1.64733		2.07	5.26892	0.795451	9.86689	1.48961	21.3	C14-1
A19	SYBR	Mx	Unkn-007	C16-1	25.99				0.3403				2.374							C16-1
A20	SYBR	Mx	Unkn-007	C16-1	25.98				0.3414				3.505							C16-1
A21	SYBR	Mx	Unkn-007	C16-1	25.99	25.9867	0.0057735		0.34	0.340567	0.000737111			2.9395	0.115859		0.216964		45	C16-1
C19	SYBR	Mx	Unkn-022	C16-1	25.6				0.4757				3.757							C16-1
C20	SYBR	Mx	Unkn-022	C16-1	25.72				0.4282				3.93							C16-1
C21	SYBR	Mx	Unkn-022	C16-1	25.53	25.6167	0.0960902		0.5059	0.469933	0.0391697			3.8435	0.122267		0.228964		31.7	C16-1
E19	SYBR	Mx	Unkn-037	C16-1	24.29				1.49				1.516							C16-1
E20	SYBR	Mx	Unkn-037	C16-1	24.26				1.531				1.742							C16-1
E21	SYBR	Mx	Unkn-037	C16-1	24.07	24.2067	0.119304		1.802	1.60767	0.169542			1.629	0.986904		1.84813		29.2	C16-1
G19	SYBR	Mx	Unkn-052	C16-1	26.61				0.1983				3.747							C16-1
G20	SYBR	Mx	Unkn-052	C16-1	26.19				0.285				4.719							C16-1
G21	SYBR	Mx	Unkn-052	C16-1	26.16	26.32	0.251595		0.2918	0.258367	0.0521303			4.233	0.0610363		0.1143		45	C16-1
I19	SYBR	Mx	Unkn-067	C16-1	25.36				0.5871				1.908							C16-1
I20	SYBR	Mx	Unkn-067	C16-1	25.26				0.6429				3.361							C16-1
I21	SYBR	Mx	Unkn-067	C16-1	25.38	25.3333	0.064291		0.5756	0.601867	0.0359981			2.6345	0.228456		0.42782		45	C16-1
K19	SYBR	Mx	Unkn-082	C16-1	25.49				0.5253				2.755							C16-1
K20	SYBR	Mx	Unkn-082	C16-1	25.54				0.5009				2.904							C16-1
K21	SYBR	Mx	Unkn-082	C16-1	25.3	25.4433	0.126623		0.6218	0.549333	0.0639328			2.8295	0.194145		0.363567		29.9	C16-1
M19	SYBR	Mx	Unkn-097	C16-1	24.99				0.814				2.228							C16-1
M20	SYBR	Mx	Unkn-097	C16-1	25.24				0.6536				2.248							C16-1
M21	SYBR	Mx	Unkn-097	C16-1	25.01	25.08	0.138924		0.7976	0.755067	0.0882545			2.238	0.337385		0.631806		31.1	C16-1
O19	SYBR	Mx	Unkn-112	C16-1	25.04				0.775				3.534							C16-1
O20	SYBR	Mx	Unkn-112	C16-1	25.11				0.7315				3.421							C16-1
O21	SYBR	Mx	Unkn-112	C16-1	24.89	25.0133	0.112398	25.375	0.882	0.796167	0.0774505	0.672371		3.4775	0.228948	0.284375	0.428742	0.532537	45	C16-1

## Sheet: rtEF1a
Well	Fluor	Target	Content	Sample	Biological Set Name	Cq			Starting Quantity (SQ)
D19	SYBR	rtEF1a	Std			21.0151			10
D20	SYBR	rtEF1a	Std			20.9434			10
D21	SYBR	rtEF1a	Std			21.0126			10
F19	SYBR	rtEF1a	Std			21.7571			5
F20	SYBR	rtEF1a	Std			21.4497			5
F21	SYBR	rtEF1a	Std			21.2016			5
H19	SYBR	rtEF1a	Std			23.3465			2.5
H20	SYBR	rtEF1a	Std			22.8511			2.5
H21	SYBR	rtEF1a	Std			22.3455			2.5
J19	SYBR	rtEF1a	Std			24.2536			1.25
J20	SYBR	rtEF1a	Std			23.9994			1.25
J21	SYBR	rtEF1a	Std			23.4664			1.25
L19	SYBR	rtEF1a	Std			24.7548			0.625
L20	SYBR	rtEF1a	Std			24.1732			0.625
L21	SYBR	rtEF1a	Std			23.804			0.625
N19	SYBR	rtEF1a	Std			24.2394			0.313
N20	SYBR	rtEF1a	Std			23.9656			0.313
N21	SYBR	rtEF1a	Std			23.4957			0.313
O20	SYBR	rtEF1a	NTC
O21	SYBR	rtEF1a	NTC
Well		Gene	Sample type	Sample #	Group #	Ct	Ct mean	Ct stDev	Quant EF1a	Quant mean	Quant StDev
C10	SYBR	EF1a	Unkn	109	4WPC negative	19.6084			32.2306
C11	SYBR	EF1a	Unkn	109		19.2601			46.5431
C12	SYBR	EF1a	Unkn	109		19.3822	19.4169	0.176695	40.9158	39.8965	7.2105
E10	SYBR	EF1a	Unkn	110		20.0775			19.6465
E11	SYBR	EF1a	Unkn	110		19.7639			27.3516
E12	SYBR	EF1a	Unkn	110		19.9176	19.9197	0.156797	23.2566	23.4182	3.85505
G10	SYBR	EF1a	Unkn	111		23.9893			0.316746
G11	SYBR	EF1a	Unkn	111		24.1746			0.260483
G12	SYBR	EF1a	Unkn	111		23.9341	24.0327	0.125984	0.335728	0.304319	0.0391317
I10	SYBR	EF1a	Unkn	112		19.8506			24.9623
I11	SYBR	EF1a	Unkn	112		19.5979			32.5872
I12	SYBR	EF1a	Unkn	112		20.0072	19.8186	0.206489	21.1597	26.2364	5.8193
K10	SYBR	EF1a	Unkn	113		20.8919			8.31954
K11	SYBR	EF1a	Unkn	113		20.8901			8.33547
K12	SYBR	EF1a	Unkn	113		20.871	20.8843	0.0115388	8.50443	8.38648	0.102455
C04	SYBR	EF1a	Unkn	89	4WPC PRV	19.835			25.3761
C05	SYBR	EF1a	Unkn	89		19.6199			31.8421
C06	SYBR	EF1a	Unkn	89		19.5038	19.6529	0.168056	35.992	31.0701	5.34989
E04	SYBR	EF1a	Unkn	90		20.8475			8.71852
E05	SYBR	EF1a	Unkn	90		20.4478			13.2924
E06	SYBR	EF1a	Unkn	90		20.8567	20.7173	0.233486	8.63365	10.2149	2.66558
G04	SYBR	EF1a	Unkn	91		20.0013			21.2922
G05	SYBR	EF1a	Unkn	91		19.773			27.0907
G06	SYBR	EF1a	Unkn	91		20.1209	19.9651	0.176739	18.7676	22.3835	4.26753
I04	SYBR	EF1a	Unkn	92		20.3691			14.4425
I05	SYBR	EF1a	Unkn	92		20.2024			17.2212
I06	SYBR	EF1a	Unkn	92		20.4887	20.3534	0.143803	12.731	14.7982	2.26618
K04	SYBR	EF1a	Unkn	93		23.1024			0.807493
K05	SYBR	EF1a	Unkn	93		22.8171			1.09107
K06	SYBR	EF1a	Unkn	93		23.0193	22.9796	0.146711	0.881443	0.926669	0.147099
C07	SYBR	EF1a	Unkn	94	6WPC PRV	20.4088			13.8503
C08	SYBR	EF1a	Unkn	94		20.542			12.0342
C09	SYBR	EF1a	Unkn	94		20.5511	20.5006	0.0796452	11.92	12.6015	1.08303
E07	SYBR	EF1a	Unkn	95		19.835			25.3765
E08	SYBR	EF1a	Unkn	95		19.6194			31.857
E09	SYBR	EF1a	Unkn	95		19.5373	19.6639	0.15375	34.742	30.6585	4.79639
G07	SYBR	EF1a	Unkn	96		20.9615			7.73052
G08	SYBR	EF1a	Unkn	96		21.236			5.78632
G09	SYBR	EF1a	Unkn	96		21.2871	21.1615	0.175111	5.48285	6.33323	1.21956
I07	SYBR	EF1a	Unkn	97		20.7812			9.35007
I08	SYBR	EF1a	Unkn	97		21.1834			6.11663
I09	SYBR	EF1a	Unkn	97		21.0219	20.9955	0.202388	7.25303	7.57324	1.64033
K07	SYBR	EF1a	Unkn	98		22.716			1.21397
K08	SYBR	EF1a	Unkn	98		22.845			1.0594
K09	SYBR	EF1a	Unkn	98		22.4291	22.6634	0.212905	1.64312	1.3055	0.302434
C13	SYBR	EF1a	Unkn	134	8WPC PRV	21.1527			6.31778
C14	SYBR	EF1a	Unkn	134		21.1313			6.46195
C15	SYBR	EF1a	Unkn	134		21.007	21.097	0.0786878	7.36785	6.71586	0.569223
E13	SYBR	EF1a	Unkn	135		19.7633			27.3706
E14	SYBR	EF1a	Unkn	135		20.2914			15.6777
E15	SYBR	EF1a	Unkn	135		19.9171	19.9906	0.271604	23.2689	22.1057	5.93262
G13	SYBR	EF1a	Unkn	136		19.7624			27.397
G14	SYBR	EF1a	Unkn	136		20.0442			20.3489
G15	SYBR	EF1a	Unkn	136		20.0337	19.9467	0.15977	20.5767	22.7742	4.00505
I13	SYBR	EF1a	Unkn	137		22.2704			1.94255
I14	SYBR	EF1a	Unkn	137		22.1632			2.17527
I15	SYBR	EF1a	Unkn	137		23.0015	22.4784	0.456178	0.898205	1.67201	0.680161
C16	SYBR	EF1a	Unkn	172	10WPC PRV	26.9691			0.0136513
C17	SYBR	EF1a	Unkn	172		27.183			0.0108939
C18	SYBR	EF1a	Unkn	172		27.1456	27.0992	0.114217	0.0113315	0.0119589	0.00148189
E16	SYBR	EF1a	Unkn	173		30.1806			0.000460797
E17	SYBR	EF1a	Unkn	173		30.3474			0.00038644
E18	SYBR	EF1a	Unkn	173		30.3753	30.3011	0.105301	0.000375198	0.000407478	4.65162e-05
G16	SYBR	EF1a	Unkn	174		21.4867			4.44144
G17	SYBR	EF1a	Unkn	174		21.939			2.75581
G18	SYBR	EF1a	Unkn	174		21.6429	21.6895	0.229737	3.76657	3.65461	0.848378
I16	SYBR	EF1a	Unkn	175		21.9469			2.73299
I17	SYBR	EF1a	Unkn	175		21.8397			3.06021
I18	SYBR	EF1a	Unkn	175		22.02	21.9355	0.090692	2.53	2.7744	0.26752
K16	SYBR	EF1a	Unkn	176		22.6555			1.29388
K17	SYBR	EF1a	Unkn	176		22.8672			1.03485
K18	SYBR	EF1a	Unkn	176		23.0214	22.8481	0.183681	0.87951	1.06942	0.209338
C19	SYBR	EF1a	Unkn	199	12 WPC PRV	25.911			0.0416914
C20	SYBR	EF1a	Unkn	199		26.187			0.031159
C21	SYBR	EF1a	Unkn	199		25.9258	26.0079	0.155258	0.0410492	0.0379665	0.00590425
E19	SYBR	EF1a	Unkn	200		22.7449			1.17748
E20	SYBR	EF1a	Unkn	200		22.9343			0.964137
E21	SYBR	EF1a	Unkn	200		22.6321	22.7704	0.152716	1.32625	1.15596	0.182014
G19	SYBR	EF1a	Unkn	201		25.2041			0.0879062
G20	SYBR	EF1a	Unkn	201		25.0361			0.104955
G21	SYBR	EF1a	Unkn	201		24.9223	25.0541	0.141757	0.118344	0.103735	0.0152556
I19	SYBR	EF1a	Unkn	205		22.6119			1.35479
I20	SYBR	EF1a	Unkn	205		22.5722			1.41276
I21	SYBR	EF1a	Unkn	205		22.5907	22.5916	0.0198703	1.38548	1.38434	0.0290023
K19	SYBR	EF1a	Unkn	206		23.7673			0.400328
K20	SYBR	EF1a	Unkn	206		23.9492			0.330407
K21	SYBR	EF1a	Unkn	206		23.7322	23.8163	0.116489	0.415425	0.382053	0.0453595
C22	SYBR	EF1a	Unkn	219	14 WPC PRV	24.31			0.225806
C23	SYBR	EF1a	Unkn	219		24.2628			0.237345
C24	SYBR	EF1a	Unkn	219		24.5717	24.3815	0.16644	0.171312	0.211488	0.0352683
E22	SYBR	EF1a	Unkn	221		24.3795			0.209829
E23	SYBR	EF1a	Unkn	221		24.353			0.215777
E24	SYBR	EF1a	Unkn	221		24.8489	24.5272	0.278936	0.127876	0.184494	0.0491228
G22	SYBR	EF1a	Unkn	224		28.1407			0.00396568
G23	SYBR	EF1a	Unkn	224		28.5203			0.00265666
G24	SYBR	EF1a	Unkn	224		28.3884	28.3498	0.192757	0.00305331	0.00322521	0.000671226
I22	SYBR	EF1a	Unkn	225		24.08			0.287811
I23	SYBR	EF1a	Unkn	225		24.1365			0.271161
I24	SYBR	EF1a	Unkn	225		24.3236	24.1801	0.127492	0.222581	0.260518	0.0338924
K22	SYBR	EF1a	Unkn	226		23.471			0.547248
K23	SYBR	EF1a	Unkn	226		23.8445			0.369012
K24	SYBR	EF1a	Unkn	226		23.9518	23.7558	0.252343	0.329531	0.415264	0.115994

## Sheet: rtMx
Well	Fluor	Target	Content	Sample	Biological Set Name	Cq	Cq Mean			Starting Quantity (SQ)	Cq Mean
B01	SYBR	rtMx	Std			25.9142				10
B02	SYBR	rtMx	Std			26.0502				10
B03	SYBR	rtMx	Std			25.6146				10
D01	SYBR	rtMx	Std			27.8743				5
D02	SYBR	rtMx	Std			27.2205				5
D03	SYBR	rtMx	Std			27.1227				5
F01	SYBR	rtMx	Std			27.9321				2.5
F02	SYBR	rtMx	Std			28.1545				2.5
F03	SYBR	rtMx	Std			28.1832				2.5
H01	SYBR	rtMx	Std			29.9779				1.25
H02	SYBR	rtMx	Std			28.9425				1.25
H03	SYBR	rtMx	Std			29.4114				1.25
J01	SYBR	rtMx	Std			30.7371				0.625
J02	SYBR	rtMx	Std			30.3768				0.625
J03	SYBR	rtMx	Std			30.3211				0.625
L01	SYBR	rtMx	Std			30.7841				0.313
L02	SYBR	rtMx	Std			30.7272				0.313
L03	SYBR	rtMx	Std			31.3088				0.313
N01	SYBR	rtMx	Std			30.4581				0.156
N02	SYBR	rtMx	Std			30.5785				0.156
N03	SYBR	rtMx	Std			30.437				0.156
O01	SYBR	rtMx	NRT
O02	SYBR	rtMx	NTC
O03	SYBR	rtMx	NTC
Well	Fluor	Target	Content	Sample	WPC	Cq	Cq mean	Cq StDev	Mean group	Quant Mx	Quant mean	Quant StDev	Mean group	Quant EF1a	Quant mean	Mx/Ef1a	Mean group	Rel to Ctr	Mean Group
B07	SYBR	rtMx	Unkn	109-3	4WPC negative	28.194				2.35991				32.2306
B08	SYBR	rtMx	Unkn	109-3		28.4088				1.97392				46.5431
B09	SYBR	rtMx	Unkn	109-3		28.3557	28.3195			2.06305	2.13229			40.9158	39.8965	0.0534456		0.2284
D07	SYBR	rtMx	Unkn	110-3		27.1986				5.39834				19.6465
D08	SYBR	rtMx	Unkn	110-3		27.1962				5.40909				27.3516
D09	SYBR	rtMx	Unkn	110-3		27.3625	27.2524			4.71058	5.17267			23.2566	23.4182	0.220882		0.94394
F07	SYBR	rtMx	Unkn	111-3		32.2775				0.0791794				0.316746
F08	SYBR	rtMx	Unkn	111-3		31.4881				0.15262				0.260483
F09	SYBR	rtMx	Unkn	111-3		31.4472	31.7376			0.157897	0.129899			0.335728	0.304319	0.426851		1.82415
H07	SYBR	rtMx	Unkn	112-3		26.6805				8.30454				24.9623
H08	SYBR	rtMx	Unkn	112-3		26.7414				7.89454				32.5872
H09	SYBR	rtMx	Unkn	112-3		26.6428	26.6882			8.569	8.25603			21.1597	26.2364	0.314679		1.34478
J07	SYBR	rtMx	Unkn	113-3		28.6317				1.64002				8.31954
J08	SYBR	rtMx	Unkn	113-3		29.0682				1.14098				8.33547
J09	SYBR	rtMx	Unkn	113-3		29.0941	28.9313			1.11671	1.29924			8.50443	8.38648	0.15492	0.234155	0.662053	1.00066
B04	SYBR	rtMx	Unkn	89-3	4WPC PRV	26.9334				6.72964				25.3761
B05	SYBR	rtMx	Unkn	89-3		26.8572				7.1697				31.8421
B06	SYBR	rtMx	Unkn	89-3		26.8924	26.8944			6.96306	6.95413			35.992	31.0701	0.223821		0.956499
D04	SYBR	rtMx	Unkn	90-3		27.9087				2.99164				8.71852
D05	SYBR	rtMx	Unkn	90-3		28.1404				2.46738				13.2924
D06	SYBR	rtMx	Unkn	90-3		28.1683	28.0725			2.41081	2.62328			8.63365	10.2149	0.25681		1.09748
F04	SYBR	rtMx	Unkn	91-3		28.3398				2.09059				21.2922
F05	SYBR	rtMx	Unkn	91-3		27.9514				2.8872				27.0907
F06	SYBR	rtMx	Unkn	91-3		28.2108	28.1673			2.32705	2.43495			18.7676	22.3835	0.108783		0.464885
H04	SYBR	rtMx	Unkn	92-3		27.6171				3.81214				14.4425
H05	SYBR	rtMx	Unkn	92-3		27.3285				4.84587				17.2212
H06	SYBR	rtMx	Unkn	92-3		27.5554	27.5003			4.0129	4.22364			12.731	14.7982	0.285415		1.21972
J04	SYBR	rtMx	Unkn	93-3		27.9457				2.90098				0.807493
J05	SYBR	rtMx	Unkn	93-3		28.0864				2.58079				1.09107
J06	SYBR	rtMx	Unkn	93-3		28.1102	28.0474			2.53016	2.67064			0.881443	0.926669	2.88198	0.751362	12.3162	3.21095
C04	SYBR	rtMx	Unkn	94-3	6WPC PRV	28.272				2.21174				13.8503
C05	SYBR	rtMx	Unkn	94-3		27.8796				3.06478				12.0342
C06	SYBR	rtMx	Unkn	94-3		28.0839	28.0785			2.58615	2.62089			11.92	12.6015	0.207982		0.888814
E04	SYBR	rtMx	Unkn	95-3		21.8578				457.588				25.3765
E05	SYBR	rtMx	Unkn	95-3		21.9606				420.091				31.857
E06	SYBR	rtMx	Unkn	95-3		21.8601	21.8928			456.686	444.788			34.742	30.6585	14.5078		61.9993
G04	SYBR	rtMx	Unkn	96-3		22.6708				232.785				7.73052
G05	SYBR	rtMx	Unkn	96-3		22.6484				237.149				5.78632
G06	SYBR	rtMx	Unkn	96-3		22.5769	22.632			251.67	240.535			5.48285	6.33323	37.9798		162.307
I04	SYBR	rtMx	Unkn	97-3		23.0389				171.415				9.35007
I05	SYBR	rtMx	Unkn	97-3		23.1501				156.285				6.11663
I06	SYBR	rtMx	Unkn	97-3		23.3239	23.1709			135.256	154.318			7.25303	7.57324	20.3768		87.0804
K04	SYBR	rtMx	Unkn	98-3		23.1995				149.995				1.21397
K05	SYBR	rtMx	Unkn	98-3		22.9305				187.582				1.0594
K06	SYBR	rtMx	Unkn	98-3		23.0638	23.0646			167.9	168.493			1.64312	1.3055	129.064	40.4273	551.555	172.766
C07	SYBR	rtMx	Unkn	134-3	8WPC PRV	25.3794				24.4939				6.31778
C08	SYBR	rtMx	Unkn	134-3		25.64				19.7219				6.46195
C09	SYBR	rtMx	Unkn	134-3		25.6663	25.5619			19.2961	21.1706			7.36785	6.71586	3.15233		13.4715
E07	SYBR	rtMx	Unkn	135-3		24.8094				39.339				27.3706
E08	SYBR	rtMx	Unkn	135-3		24.6881				43.5158				15.6777
E09	SYBR	rtMx	Unkn	135-3		24.6641	24.7205			44.3903	42.415			23.2689	22.1057	1.91873		8.19971
G07	SYBR	rtMx	Unkn	136-3		23.9225				82.2314				27.397
G08	SYBR	rtMx	Unkn	136-3		24.1024				70.8096				20.3489
G09	SYBR	rtMx	Unkn	136-3		24.2568	24.0939			62.2794	71.7735			20.5767	22.7742	3.15152		13.468
I07	SYBR	rtMx	Unkn	137-3		25.8144				17.0602				1.94255
I08	SYBR	rtMx	Unkn	137-3		26.2501				11.8771				2.17527
I09	SYBR	rtMx	Unkn	137-3		25.662	25.9088			19.3651	16.1008			0.898205	1.67201	9.6296	4.46305	41.1521	19.0728
B10	SYBR	rtMx	Unkn	172-3	10WPC PRV	33.0824				0.0405512				0.0136513
B11	SYBR	rtMx	Unkn	172-3		32.1739				0.0862984				0.0108939
B12	SYBR	rtMx	Unkn	172-3		35.3494	33.5353			0.00615953	0.0443364			0.0113315	0.0119589	3.7074		15.8436
D10	SYBR	rtMx	Unkn	173-3										0.000460797
D11	SYBR	rtMx	Unkn	173-3		34.8224				0.0095457				0.00038644
D12	SYBR	rtMx	Unkn	173-3		33.2607	34.0416			0.0349655	0.0222556			0.000375198	0.000407478	54.6179		233.41
F10	SYBR	rtMx	Unkn	174-3		26.4991				9.65608				4.44144
F11	SYBR	rtMx	Unkn	174-3		26.0739				13.7505				2.75581
F12	SYBR	rtMx	Unkn	174-3		26.2759	26.283			11.6247	11.6771			3.76657	3.65461	3.19517		13.6546
H10	SYBR	rtMx	Unkn	175-3		25.8889				16.0358				2.73299
H11	SYBR	rtMx	Unkn	175-3		26.08				13.6805				3.06021
H12	SYBR	rtMx	Unkn	175-3		25.9292	25.9661			15.5075	15.0746			2.53	2.7744	5.43347		23.2199
J10	SYBR	rtMx	Unkn	176-3		26.618				8.74716				1.29388
J11	SYBR	rtMx	Unkn	176-3		26.6983				8.18259				1.03485
J12	SYBR	rtMx	Unkn	176-3		26.7671	26.6945			7.72766	8.21914			0.87951	1.06942	7.68563	14.9279	32.8446	63.7945
C10	SYBR	rtMx	Unkn	199-3	12 WPC PRV	27.3113				4.91545				0.0416914
C11	SYBR	rtMx	Unkn	199-3		27.1336				5.698				0.031159
C12	SYBR	rtMx	Unkn	199-3		27.0694	27.1714			6.01062	5.54135			0.0410492	0.0379665		x
E10	SYBR	rtMx	Unkn	200-3		27.7746				3.34435				1.17748
E11	SYBR	rtMx	Unkn	200-3		27.3987				4.57118				0.964137
E12	SYBR	rtMx	Unkn	200-3		27.9672	27.7135			2.84955	3.58836			1.32625	1.15596	3.10424		13.266
G10	SYBR	rtMx	Unkn	201-3		28.0827				2.5887				0.0879062
G11	SYBR	rtMx	Unkn	201-3		28.1169				2.51603				0.104955
G12	SYBR	rtMx	Unkn	201-3		28.082	28.0939			2.59015	2.56496			0.118344	0.103735	24.7261		105.667
I10	SYBR	rtMx	Unkn	205-3		26.7082				8.11573				1.35479
I11	SYBR	rtMx	Unkn	205-3		26.5674				9.12278				1.41276
I12	SYBR	rtMx	Unkn	205-3		26.8877	26.7211			6.99041	8.07631			1.38548	1.38434	5.83404		24.9318
K10	SYBR	rtMx	Unkn	206-3		27.14				5.6678				0.400328
K11	SYBR	rtMx	Unkn	206-3		27.3389				4.80418				0.330407
K12	SYBR	rtMx	Unkn	206-3		26.9586	27.1458			6.59057	5.68752			0.415425	0.382053	14.8867	12.1378	63.6184	51.8708
B13	SYBR	rtMx	Unkn	219-3	14 WPC PRV	26.8524				7.1988				0.225806
B14	SYBR	rtMx	Unkn	219-3		26.8251				7.36382				0.237345
B15	SYBR	rtMx	Unkn	219-3		26.6536	26.777			8.49231	7.68497			0.171312	0.211488	36.3377		155.289
D13	SYBR	rtMx	Unkn	221-3		27.4588				4.34836				0.209829
D14	SYBR	rtMx	Unkn	221-3		27.0272				6.22503				0.215777
D15	SYBR	rtMx	Unkn	221-3		27.1942	27.2267			5.41806	5.33049			0.127876	0.184494	28.8925		123.472
F13	SYBR	rtMx	Unkn	224-3		31.3212				0.17534				0.00396568
F14	SYBR	rtMx	Unkn	224-3		31.8294				0.114921				0.00265666
F15	SYBR	rtMx	Unkn	224-3		31.1961	31.4489			0.194557	0.161606			0.00305331	0.00322521		x
H13	SYBR	rtMx	Unkn	225-3		27.2462				5.18901				0.287811
H14	SYBR	rtMx	Unkn	225-3		27.2506				5.16987				0.271161
H15	SYBR	rtMx	Unkn	225-3		27.0234	27.1734			6.24498	5.53462			0.222581	0.260518	21.2447		90.7893
J13	SYBR	rtMx	Unkn	226-3		26.1651				12.7459				0.547248
J14	SYBR	rtMx	Unkn	226-3		26.1741				12.6516				0.369012
J15	SYBR	rtMx	Unkn	226-3		26.1651	26.1681			12.7463	12.7146			0.329531	0.415264	30.6181	29.2733	130.847	125.099

## Sheet: rtVip
	Well	Fluor	Target	Content	Sample	WPC	Cq	Cq mean	Quant Vip	Quant mean	Quant StDev	Mean group	Quant EF1a	Quant mean	Vip/Ef1a	Mean group	Rel to Ctr	Mean Group
	D10	SYBR	rtVip	Unkn	109		26.2723		9.48337		32.2306
	D11	SYBR	rtVip	Unkn	109		26.4421		8.19312		46.5431
	D12	SYBR	rtVip	Unkn	109		26.4083	26.3742	8.43451	8.70366	40.9158	39.8965			0.218156		1.46414
	F10	SYBR	rtVip	Unkn	110		27.676		2.83032		19.6465		0.0709415
	F11	SYBR	rtVip	Unkn	110		26.8247		5.89234		27.3516
	F12	SYBR	rtVip	Unkn	110		27.3055	27.2687	3.89428	4.20565	23.2566	23.4182			0.179588		1.20529
	H10	SYBR	rtVip	Unkn	111		32.1811		0.0584076		0.316746		0.0024941
	H11	SYBR	rtVip	Unkn	111		32.5336		0.0431143		0.260483
	H12	SYBR	rtVip	Unkn	111		32.3627	32.3591	0.0499515	0.0504911	0.335728	0.304319			0.165915		1.11352
	J10	SYBR	rtVip	Unkn	112		29.7041		0.493328		24.9623		1.62109
	J11	SYBR	rtVip	Unkn	112		29.6812		0.503142		32.5872
	J12	SYBR	rtVip	Unkn	112		29.0824	29.4892	0.842766	0.613079	21.1597	26.2364			0.0233675		0.156829
	L10	SYBR	rtVip	Unkn	113		29.3062		0.694983		8.31954		0.0264893
	L11	SYBR	rtVip	Unkn	113		28.4206		1.49026		8.33547
	L12	SYBR	rtVip	Unkn	113		28.1741	28.6337	1.8428	1.34268	8.50443	8.38648			0.160101	0.149426	1.0745	1.00286
													0
	D04	SYBR	rtVip	Unkn	89		27.0134		5.00867		25.3761
	D05	SYBR	rtVip	Unkn	89		27.1819		4.33186		31.8421
	D06	SYBR	rtVip	Unkn	89		26.8251	27.0068	5.8905	5.07701	35.992	31.0701			0.163405		1.09668
	F04	SYBR	rtVip	Unkn	90		27.1663		4.39055		8.71852		0.141311
	F05	SYBR	rtVip	Unkn	90		26.987		5.12378		13.2924
	F06	SYBR	rtVip	Unkn	90		26.9805	27.0446	5.15232	4.88889	8.63365	10.2149			0.478605		3.21211
	H04	SYBR	rtVip	Unkn	91		26.93		5.38155		21.2922		0.526835
	H05	SYBR	rtVip	Unkn	91		26.4131		8.39969		27.0907
	H06	SYBR	rtVip	Unkn	91		27.177	26.84	4.35018	6.04381	18.7676	22.3835			0.270012		1.81216
	J04	SYBR	rtVip	Unkn	92		27.6618		2.86513		14.4425		0.128002
	J05	SYBR	rtVip	Unkn	92		27.5748		3.08806		17.2212
	J06	SYBR	rtVip	Unkn	92		27.4989	27.5785	3.29679	3.08333	12.731	14.7982			0.208358		1.39837
	L04	SYBR	rtVip	Unkn	93		30.0616		0.362558		0.807493		0.0245001
	L05	SYBR	rtVip	Unkn	93		29.4856		0.595464		1.09107
	L06	SYBR	rtVip	Unkn	93		29.3038	29.617	0.696401	0.551475	0.881443	0.926669			0.595115	0.343099	3.99406	2.30268
													0
	D07	SYBR	rtVip	Unkn	94		27.7023		2.76693		13.8503
	D08	SYBR	rtVip	Unkn	94		27.698		2.77705		12.0342
	D09	SYBR	rtVip	Unkn	94		27.4392	27.6132	3.47061	3.00486	11.92	12.6015			0.238453		1.60036
	F07	SYBR	rtVip	Unkn	95		22.0353		364.759		25.3765		28.9457
	F08	SYBR	rtVip	Unkn	95		21.9483		393.148		31.857
	F09	SYBR	rtVip	Unkn	95		21.4969	21.8268	580.005	445.971	34.742	30.6585			14.5464		97.6268
	H07	SYBR	rtVip	Unkn	96		23.2225		131.183		7.73052		4.27886
	H08	SYBR	rtVip	Unkn	96		23.276		125.272		5.78632
	H09	SYBR	rtVip	Unkn	96		22.9432	23.1472	166.869	141.108	5.48285	6.33323			22.2806		149.534
	J07	SYBR	rtVip	Unkn	97		22.9493		165.997		9.35007		26.2105
	J08	SYBR	rtVip	Unkn	97		23.0393		153.613		6.11663
	J09	SYBR	rtVip	Unkn	97		22.9896	22.9927	160.328	159.979	7.25303	7.57324			21.1243		141.774
	L07	SYBR	rtVip	Unkn	98		24.4433		45.8317		1.21397		6.0518
	L08	SYBR	rtVip	Unkn	98		24.3305		50.5113		1.0594
	L09	SYBR	rtVip	Unkn	98		24.2845	24.3528	52.5526	49.6319	1.64312	1.3055			38.0176	19.2415	255.151	129.137
													0
	D13	SYBR	rtVip	Unkn	134		25.2449		22.9779		6.31778
	D14	SYBR	rtVip	Unkn	134		24.5745		40.9351		6.46195
	D15	SYBR	rtVip	Unkn	134		24.7607	24.86	34.8707	32.9279	7.36785	6.71586			4.903		20.953
	F13	SYBR	rtVip	Unkn	135		24.2436		54.4382		27.3706		8.10591
	F14	SYBR	rtVip	Unkn	135		24.4743		44.6267		15.6777
	F15	SYBR	rtVip	Unkn	135		24.4721	24.3967	44.7091	47.9247	23.2689	22.1057			2.16797		9.26484
	H13	SYBR	rtVip	Unkn	136		24.0654		63.4666		27.397		2.87105
	H14	SYBR	rtVip	Unkn	136		24.071		63.1612		20.3489
	H15	SYBR	rtVip	Unkn	136		23.7858	23.9741	80.7483	69.1254	20.5767	22.7742			3.03525		12.9711
	J13	SYBR	rtVip	Unkn	137		26.0141		11.8456		1.94255		0.52013
	J14	SYBR	rtVip	Unkn	137		25.7593		14.753		2.17527
	J15	SYBR	rtVip	Unkn	137		25.7053	25.8262	15.4555	14.018	0.898205	1.67201			8.38393	4.62254	35.8288	19.7544
													0
	D16	SYBR	rtVip	Unkn	172		33.2014		0.0242537		0.0136513
	D17	SYBR	rtVip	Unkn	172		33.4711		0.0192268		0.0108939
	D18	SYBR	rtVip	Unkn	172		32.7025	33.125	0.0372755	0.0269187	0.0113315	0.0119589			2.25094		15.107
	F16	SYBR	rtVip	Unkn	173		34.7322		0.00648807		0.000460797		0.542531
	F17	SYBR	rtVip	Unkn	173		33.9286		0.0129643		0.00038644
	F18	SYBR	rtVip	Unkn	173		36.0997	34.9202	0.00199773	0.00715005	0.000375198	0.000407478
	H16	SYBR	rtVip	Unkn	174		27.2467		4.09678		4.44144
	H17	SYBR	rtVip	Unkn	174		26.9088		5.48053		2.75581
	H18	SYBR	rtVip	Unkn	174		27.0436	27.0664	4.87995	4.81909	3.76657	3.65461			1.31863		8.84989
	J16	SYBR	rtVip	Unkn	175		25.6803		15.7911		2.73299		4.32088
	J17	SYBR	rtVip	Unkn	175		25.4244		19.6852		3.06021
	J18	SYBR	rtVip	Unkn	175		25.6091	25.5713	16.7899	17.4221	2.53	2.7744			6.27958		42.1448
	L16	SYBR	rtVip	Unkn	176		27.0957		4.66593		1.29388		1.68178
	L17	SYBR	rtVip	Unkn	176		26.9987		5.07249		1.03485
	L18	SYBR	rtVip	Unkn	176		27.2206	27.105	4.18998	4.6428	0.87951	1.06942			4.34144	3.54765	29.1372	23.8097
													0
	D19	SYBR	rtVip	Unkn	199		27.9194		2.29503		0.0416914
	D20	SYBR	rtVip	Unkn	199		28.0829		1.99355		0.031159
	D21	SYBR	rtVip	Unkn	199		28.2844	28.0955	1.67586	1.98815	0.0410492	0.0379665				x
	F19	SYBR	rtVip	Unkn	200		28.7065		1.16496		1.17748
	F20	SYBR	rtVip	Unkn	200		28.5356		1.34972		0.964137
	F21	SYBR	rtVip	Unkn	200		28.5994	28.6139	1.27757	1.26408	1.32625	1.15596			1.09354		7.3392
	H19	SYBR	rtVip	Unkn	201		29.9477		0.399934		0.0879062		0.345977
	H20	SYBR	rtVip	Unkn	201		29.3526		0.667738		0.104955
	H21	SYBR	rtVip	Unkn	201		29.9145	29.7383	0.411543	0.493072	0.118344	0.103735			4.75318		31.9006
	J19	SYBR	rtVip	Unkn	205		27.0304		4.93577		1.35479		47.5805
	J20	SYBR	rtVip	Unkn	205		26.6305		6.96538		1.41276
	J21	SYBR	rtVip	Unkn	205		26.4914	26.7174	7.85242	6.58452	1.38548	1.38434			4.75643		31.9223
	L19	SYBR	rtVip	Unkn	206		28.9678		0.930204		0.400328		0.671946
	L20	SYBR	rtVip	Unkn	206		28.8186		1.05779		0.330407
	L21	SYBR	rtVip	Unkn	206		28.708	28.8314	1.1635	1.0505	0.415425	0.382053			2.74961	3.33819	18.4538	22.404
													0
	D22	SYBR	rtVip	Unkn	219		25.7366		15.0436		0.225806
	D23	SYBR	rtVip	Unkn	219		25.8345		13.8272		0.237345
	D24	SYBR	rtVip	Unkn	219		25.8409	25.804	13.7513	14.2074	0.171312	0.211488			67.1783		450.861
	F22	SYBR	rtVip	Unkn	221		29.2881		0.705877		0.209829		3.33768
	F23	SYBR	rtVip	Unkn	221		28.3018		1.65084		0.215777
	F24	SYBR	rtVip	Unkn	221		28.2773	28.6224	1.68613	1.34762	0.127876	0.184494			7.3044		49.0228
	H22	SYBR	rtVip	Unkn	224		38.0057		0.000386802		0.00396568		0.00209656
	H23	SYBR	rtVip	Unkn	224		36.5332		0.00137514		0.00265666
	H24	SYBR	rtVip	Unkn	224			37.2695		0.000880973	0.00305331	0.00322521			0.273152	x
	J22	SYBR	rtVip	Unkn	225		28.0516		2.04796		0.287811
	J23	SYBR	rtVip	Unkn	225		27.8453		2.44628		0.271161
	J24	SYBR	rtVip	Unkn	225		28.0266	27.9745	2.09253	2.19559	0.222581	0.260518			8.4278		56.5624
	L22	SYBR	rtVip	Unkn	226		26.4743		7.96841		0.547248		30.5869
	L23	SYBR	rtVip	Unkn	226		26.0336		11.6477		0.369012
	L24	SYBR	rtVip	Unkn	226		26.2045	26.2375	10.0535	9.88987	0.329531	0.415264			23.8159	21.3999	159.838	179.071
													0
